# Supplementary material for: Transcriptional profiling clarifies a program of enzalutamide extreme non-response in lethal prostate cancer
Source: NPJ Precis Oncol. 2025 Jul 7;9:223. doi: 10.1038/s41698-025-01002-8 (PMC12234718; doi:10.1038/s41698-025-01002-8)
Supplement: Supplementary file 2 — Supplementary Data1 [file 41698_2025_1002_MOESM2_ESM.xlsx]

## Sheet: Sheet1
Supplementary Data 1
Baseline patient characteristics
Characteristic	All evaluable patients (n = 13)
Age (y)
Median	73.46
Range	57.32 - 83.05
Total Gleason score, n (%)
6	0 (0.0)
7	6 (46.15)
8	1 (7.69)
9	3 (23.08)
Unavailable	3 (23.08)
Metastatic sites at time of biopsy, n (%)
Bone	8 (61.54)
Lung	1 (7.69)
Liver	0 (0.0)
Visceral (other than lung and liver)	0 (0.0)
Lymph nodes	7 (54.85)
ECOG performance status score, n (%)
0	8 (61.54)
1	5 (38.46)
2-4	0 (0.0)
PSA
Median	34.64
Range	2.26 - 431.67
Patient demographics for evaluable patients. Demographic information for the 13 evaluable patients is shown. ECOG, Eastern Cooperative Oncology Group.
