# Supplementary material for: Transcriptional profiling clarifies a program of enzalutamide extreme non-response in lethal prostate cancer
Source: NPJ Precis Oncol. 2025 Jul 7;9:223. doi: 10.1038/s41698-025-01002-8 (PMC12234718; doi:10.1038/s41698-025-01002-8)
Supplement: Supplementary file 3 — Supplementary Data2 [file 41698_2025_1002_MOESM3_ESM.xlsx]

## Sheet: Sheet1
Supplementary Data 2
Patients included in the study
Extreme non-responders
Patient ID	TOT (mo)	PFS (mo)	OS (mo)	12 wk PSA change (%)
210	2.3	2	7.1	+164.26
251	2.7	2.5	4.6	+111.55
232	2.7	2.5	8	+100.36
Long-term responders
Patient ID	TOT (mo)	PFS (mo)	OS (mo)	12 wk PSA change (%)
230	24.2	24.2	41.4	-90.31
252	25.6	25.6	25.6	-97.94
231	26	22.2	38.6	-94.63
248	26.3	26.3	26.3	-92.44
246	26.9	26.9	26.9	-95.67
250	27.1	25.8	27.1	-63.16
215	27.7	27	41.5	-88.38
223	40.4	41.9	48.7	-84.51
208	44.1	44.1	51.3	-81.65
216	45.1	44.6	50.9	-51.16
