# Supplementary material for: Transcriptional profiling clarifies a program of enzalutamide extreme non-response in lethal prostate cancer
Source: NPJ Precis Oncol. 2025 Jul 7;9:223. doi: 10.1038/s41698-025-01002-8 (PMC12234718; doi:10.1038/s41698-025-01002-8)
Supplement: Supplementary file 4 — Supplementary Data3 [file 41698_2025_1002_MOESM4_ESM.xlsx]

## Sheet: MR TFs 3vs10 ENR_over_LTR
Supplementary Data 3
Extreme nonresponders vs Long-term responders							Extreme nonresponders vs Long-term responders
Master regulator transcription factors							Master regulator kinases
Regulon	Size	NES	p.value	p.adjust_BH			Regulon	Size	NES	p.value	p.adjust_BH
E2F4	261	7.2206	5.17572e-13	1.74422e-10			PLK1	96	5.42904	5.66564e-08	4.64583e-06
FOXM1	81	6.16506	7.0457e-10	1.1872e-07			CDK2	267	3.59689	0.000322042	0.00978209
STAT3	588	5.72427	1.03877e-08	8.75165e-07			CDK1	255	3.56934	0.000357881	0.00978209
FOS	571	5.63527	1.74789e-08	1.17808e-06			CAMK2A	81	3.32216	0.00089323	0.0172609
SMAD3	501	5.14524	2.67185e-07	1.50069e-05			PRKCQ	30	3.2761	0.00105249	0.0172609
E2F1	735	5.01004	5.44175e-07	2.61982e-05			AURKB	75	2.66655	0.00766352	0.0897727
STAT1	376	4.93967	7.82561e-07	3.29654e-05			PRKCB	68	2.32885	0.0198672	0.148101
BMP2	260	4.91468	8.89287e-07	3.32989e-05			AURKA	44	2.10692	0.0351242	0.203672
JUN	659	4.70254	2.56943e-06	8.01493e-05			CHEK1	141	1.96975	0.0488666	0.214342
HIF1A	252	4.69886	2.61615e-06	8.01493e-05			MARK2	16	-1.96159	0.0498099	0.214342
EPAS1	68	4.6693	3.02224e-06	8.48745e-05			CSNK1D	22	-1.97507	0.0482602	0.214342
SNAI2	64	4.38506	1.15953e-05	0.000300585			STK11	21	-1.99557	0.0459805	0.214342
LEF1	62	3.98671	6.69953e-05	0.00150516			GSK3B	129	-2.08294	0.0372571	0.203672
RUNX2	146	3.88699	0.000101494	0.00213772			RPS6KA3	37	-2.13173	0.0330289	0.203672
TWIST1	79	3.85606	0.000115231	0.00228428			PRKCE	39	-2.24335	0.0248744	0.169975
PPARG	297	3.82709	0.000129666	0.00237335			AKT1	200	-2.4392	0.0147196	0.120701
TCF4	388	3.81934	0.000133809	0.00237335			PRKD1	44	-2.44344	0.0145481	0.120701
IRF4	53	3.77169	0.000162149	0.00271163			DYRK1A	19	-2.56948	0.0101851	0.104397
RUNX1	248	3.76139	0.000168974	0.00271163			PRKCD	96	-2.99639	0.00273197	0.0373369
POU3F2	166	3.73721	0.000186072	0.00285029
AHR	190	3.56161	0.000368587	0.00517557
GLI1	108	3.51577	0.000438487	0.00589965
FOXP3	85	3.49908	0.000466863	0.00589965
STAT6	77	3.48607	0.000490179	0.00589965
MSC	85	3.39114	0.000696021	0.00808825
SMAD2	426	3.36932	0.000753549	0.00846487
BATF	118	3.30577	0.000947161	0.0102966
REL	86	3.25157	0.00114771	0.0117205
ELK3	22	3.22366	0.00126566	0.0125449
TBX2	38	3.15207	0.00162115	0.0156094
FLI1	65	3.13732	0.001705	0.0159607
STAT5A	163	3.02292	0.00250346	0.0222018
ESR1	378	2.99474	0.0027468	0.0236776
GLI2	67	2.97281	0.00295085	0.0242546
SPI1	285	2.8392	0.00452268	0.0338699
RUNX3	63	2.81698	0.00484777	0.0354652
POU2F1	41	2.80392	0.0050486	0.0354652
SMAD1	74	2.79694	0.0051589	0.0354652
ZEB1	115	2.79257	0.00522916	0.0354652
ID2	70	2.79037	0.00526471	0.0354652
IRF6	1192	2.76504	0.00569152	0.0368854
PAX8	41	2.69532	0.00703202	0.0433419
DLX5	24	2.69386	0.00706288	0.0433419
SP3	148	2.68228	0.00731219	0.0433419
NANOG	185	2.64584	0.00814875	0.047347
JUNB	112	2.61711	0.00886777	0.0499608
GATA4	67	2.61606	0.0088951	0.0499608
ESR2	85	2.59984	0.00932662	0.0506947
ID1	138	2.48519	0.0129481	0.0671307
IRF3	177	2.42399	0.0153512	0.076964
MAF	36	2.41447	0.0157582	0.076964
MEIS2	20	2.37353	0.017619	0.0836282
VDR	109	2.33548	0.0195184	0.0901053
EBF1	184	2.32007	0.0203372	0.0918965
KLF2	35	2.31796	0.0204517	0.0918965
MYBL2	49	2.27737	0.0227643	0.0996307
IRF1	310	2.25466	0.0241547	0.104361
PAX5	158	2.24963	0.0244725	0.104395
FOXC1	29	2.2424	0.0249358	0.105042
ARNT	21	2.23383	0.025494	0.10527
ATF2	106	2.21931	0.026466	0.107458
PBX1	43	2.18477	0.0289054	0.114602
RELB	51	2.17365	0.0297318	0.116507
POU2F2	119	2.16588	0.03032	0.117446
ETS2	60	2.14227	0.0321715	0.121818
MEF2C	49	2.09385	0.0362737	0.132872
FOXC2	30	2.07779	0.0377284	0.134937
EGR1	538	2.07529	0.0379598	0.134937
EZH2	55	2.02238	0.043137	0.14927
GATA3	502	2.01976	0.0434079	0.14927
IRF5	26	2.00215	0.0452683	0.154095
TBX5	18	1.96603	0.0492954	0.166126
PPARA	270	-2.05151	0.0402172	0.141179
ATF3	259	-2.07444	0.0380386	0.134937
MXI1	68	-2.11375	0.0345365	0.127899
CUX1	404	-2.12503	0.0335843	0.125755
RAD21	471	-2.15907	0.0308446	0.118121
RELA	103	-2.18895	0.0286003	0.114602
SIX5	266	-2.232	0.0256148	0.10527
ZBTB17	20	-2.30205	0.0213321	0.094591
DACH1	154	-2.33969	0.0192996	0.0901053
PAWR	22	-2.37492	0.0175529	0.0836282
E2F6	259	-2.41828	0.015594	0.076964
SMARCB1	118	-2.46222	0.0138081	0.0705048
ZNF263	243	-2.55779	0.0105339	0.0554676
ESRRA	69	-2.56113	0.0104333	0.0554676
TFAP2A	383	-2.60854	0.00909287	0.0502344
SOX9	172	-2.68143	0.00733082	0.0433419
SP2	186	-2.69081	0.00712784	0.0433419
SP1	861	-2.78413	0.00536713	0.0354652
USF2	240	-2.85736	0.00427181	0.0327182
YY1	409	-2.9255	0.00343907	0.0269527
SUZ12	141	-2.94515	0.00322802	0.025901
FOXO3	105	-2.98775	0.0028104	0.0236776
NRF1	398	-3.04655	0.00231484	0.0210839
GABPA	369	-3.28746	0.00101095	0.0106466
SMAD4	164	-3.4944	0.000475133	0.00589965
FOXA1	368	-3.64697	0.000265355	0.00388802
GATA2	497	-4.00459	6.21255e-05	0.00149545
AR	491	-6.07589	1.23305e-09	1.38512e-07
