# Supplementary material for: Transcriptional profiling clarifies a program of enzalutamide extreme non-response in lethal prostate cancer
Source: NPJ Precis Oncol. 2025 Jul 7;9:223. doi: 10.1038/s41698-025-01002-8 (PMC12234718; doi:10.1038/s41698-025-01002-8)
Supplement: Supplementary file 5 — Supplementary Data4 [file 41698_2025_1002_MOESM5_ESM.xlsx]

## Sheet: Sheet1
Supplementary Data 4
up DEGs (n=144)	down DEGs (n=164)
ARHGEF39	CSMD1
SMC4	DAPL1
CCDC88A	NPY4R
PNP	MMP10
JAM3	F3
HAUS4	MS4A8
AXIN2	SYCP2L
STAG3	PLA2G2A
PPIF	OR52R1
GNG11	FOXQ1
POP1	TGM3
LRRC4	GRPR
DOCK10	KRT14
MTFR2	ABCA12
FERMT2	OR51E1
DLGAP5	PHF21B
TFRC	OR51T1
TRIM59	HEPACAM2
NCAPG	OR51G1
CCNE2	MMP26
SLFN11	SMCO3
EMCN	OR51F2
TRAF3IP3	KCNC2
CALCRL	DDC
SMAGP	OR51S1
ZNF589	ST6GALNAC5
HEPH	KCNK3
MICAL2	AGR2
LOXL2	MYT1
HECW2	EGF
ANLN	COLEC11
CLIP3	CLDN8
CLCN2	GPRIN2
RAB31	GP2
AURKA	PIFO
ANKRD36C	SPOCK1
RBMS3	OR51F1
TMEM39B	FAM107A
CLSPN	MYRIP
CDC20	SV2C
NR2C1	PPP2R2C
IL7	ALDH3B2
MT-ND4L	PRUNE2
CTHRC1	CASKIN1
FAR2	GRIK1
POC1B	FGF12
GPX8	ANXA3
EDNRA	PABPC1L2B
ZNF695	DNASE2B
DEPDC1B	LSAMP
TFPI	RHCE
CENPF	ARX
C1orf74	LUZP2
MX2	CACNA1D
ABCC9	CRYM
TICRR	VSTM2L
COL10A1	THSD7A
PRR11	ACKR2
HTRA1	BLOC1S5-TXNDC5
MT-ND3	ARPC4-TTLL3
ETS2	SDK1
UBE2C	BANK1
KIF18A	KHDRBS3
RPP25	INHBB
ADAMTS12	PAOX
SULF1	CYP39A1
LAMB1	SDK2
SLC6A16	CAMK2B
TUBB3	TMEM45B
ATP6V1C2	PDE11A
CDK1	TMSB4Y
ASPM	ARSA
ESCO2	RAP1GAP
FBN1	LAMC2
GPR4	CLUL1
HSPA2	PTPRN2
PCSK5	PEX10
FBLN1	CYP2D6
MT-ND1	RANGRF
VCAN	CCT6B
GJA1	HLA-DRB5
TMPO	HIST1H3E
AHNAK2	RALGAPA2
GBP1	GRHL3
C5	PLEKHB1
NTRK2	CACNA2D2
MMP11	GALNT7
MT-ND2	SEC11C
NPIPB6	EML5
ADAMTS2	ENPP5
AHR	USP43
AURKB	SEZ6L2
ADAM12	MAP6
CDR1	ABAT
MYBL1	PLA2G7
VSIG10L	BNIP3
CHRNA5	PAK6
PDK4	DENND6B
FNDC1	ARHGEF38
COL6A3	RCBTB1
DKK2	GCAT
COL3A1	SLC52A3
PALD1	MAN1C1
GRB14	MACROD1
OGN	KLK3
EGFLAM	PSD4
GPR137C	WNT7B
FAP	OSBP2
PLCH1	RAB27B
POSTN	SGSM3
COL8A1	NWD1
GJB2	LYPD3
MAP7D3	TMEM17
LDHB	FAAH
PRRX1	REXO2
CTSV	SLC26A2
ABCC6	TCEAL3
GAS2L3	ABHD17C
C3orf80	TCEAL1
ASPN	POLR2F
GAL	SRGAP3
PCDH17	ZNF396
LYVE1	ENPP4
PRG4	PTMS
PCDHA11	FBXL15
HMCN1	WASF3
FGF7	CCDC115
LAMA1	TRIM68
PCDHAC1	CLCN3
PCDHA6	SORBS2
PCDHA5	SORL1
HNF1A	PRKD1
MATN3	TCEA3
FAM180A	CORO1B
MFAP5	PLEKHJ1
TMED6	B3GALNT1
ZNF114	PPIL3
CORIN	FHIT
TNNT1	PRSS8
FABP4	RNF144B
GPR35	PPP3CA
CDH17	PRDX5
SFRP2	PPM1K
SLC6A15	CBX7
	CBR4
	SEC22C
	R3HDM4
	ARNT2
	TMEM259
	STEAP1
	DCAKD
	B3GAT3
	ZFPL1
	ESD
	TMEM134
	CNKSR1
	CRYL1
	PAFAH2
	TMCO4
	KBTBD7
	PIGV
	RNF144A
	CBFA2T2
	BRMS1
