# Supplementary material for: Transcriptional profiling clarifies a program of enzalutamide extreme non-response in lethal prostate cancer
Source: NPJ Precis Oncol. 2025 Jul 7;9:223. doi: 10.1038/s41698-025-01002-8 (PMC12234718; doi:10.1038/s41698-025-01002-8)
Supplement: Supplementary file 6 — Supplementary Data5 [file 41698_2025_1002_MOESM6_ESM.xlsx]

## Sheet: Sheet1
Supplementary Data 5
Abida et al. ToT - Figure 4A
	n	Median survival	0.95LCL	0.95UCL
ENR High quantile	14	10.6275	7.42444	NA
ENR Low quantile	14	3.67937	2.72668	NA
ENR High vs ENR Low
pval	method
0.0362119	Log-rank
CHAARTED ADT ttCRPC - Figure 4B						CHAARTED Low ENR by treatment ttCRPC - Figure 4C
	n	Median survival	0.95LCL	0.95UCL			n	Median survival	0.95LCL	0.95UCL
ENR High quantile	19	4.96099	2.98973	11.4661		ADT	17	16.9856	7.75359	NA
ENR Low quantile	19	16.4271	5.78234	NA		ADT + docetaxel	23	61.7659	17.6756	NA
ENR High vs ENR Low						ADT vs ADT + docetaxel
pval	method					pval	method
0.00856274	Log-rank					0.112425	Log-rank
CHAARTED High ENR by treatment ttCRPC - Figure 4D						CHAARTED ADT+Docetaxel ttCRPC - Figure 4E
	n	Median survival	0.95LCL	0.95UCL			n	Median survival	0.95LCL	0.95UCL
ADT	20	5.10883	2.98973	11.4661		ENR High quantile	21	18.2505	14.4887	NA
ADT + docetaxel	20	18.7926	14.9487	NA		ENR Low quantile	21	61.7659	15.5072	NA
ADT vs ADT + docetaxel						ENR High vs ENR Low
pval	method					pval	method
6.05979e-05	Log-rank					0.173775	Log-rank
