# Supplementary material for: Transcriptional profiling clarifies a program of enzalutamide extreme non-response in lethal prostate cancer
Source: NPJ Precis Oncol. 2025 Jul 7;9:223. doi: 10.1038/s41698-025-01002-8 (PMC12234718; doi:10.1038/s41698-025-01002-8)
Supplement: Supplementary file 7 — Supplementary Data6 [file 41698_2025_1002_MOESM7_ESM.xlsx]

## Sheet: Sheet1
Supplementary Data 6
Gene	ResA_siCDK2_vs_siNTC_log2FC	ResA_siCDK2_vs_siNTC_padj	PC3_siCDK2_vs_siNTC_log2FC	PC3_siCDK2_vs_siNTC_padj
CDK2	-2.15781	1.27812e-116	-4.04613	0
CERS2	-0.824348	9.27482e-61	-1.78919	1.15691e-279
FYCO1	-0.805384	1.97466e-45	-0.89439	5.37725e-32
HMMR	-0.732569	2.03235e-28	-1.37282	1.82398e-56
BIRC5	-0.824481	2.65034e-28	-1.25821	8.91116e-123
CCNB1	-0.56333	2.62791e-24	-1.07258	1.10936e-63
CENPF	-0.651633	3.05964e-23	-0.793467	6.09366e-41
MKI67	-0.620073	6.30894e-22	-0.691899	6.10563e-43
CERS6-AS1	1.76742	1.0336e-21	5.7049	9
KIF2C	-0.769654	6.9988e-21	-0.931193	7.43893e-55
CDC20	-0.598413	7.18121e-21	-0.988205	3.70474e-71
DEPDC1	-0.678083	7.98854e-20	-1.62267	3.78718e-81
TOP2A	-0.579123	3.68664e-19	-0.799577	5.66878e-36
SYNGR2	-0.603199	1.40872e-18	-1.34825	8.68792e-87
FOXM1	-0.560751	5.29307e-18	-1.10617	1.49474e-96
PLEKHB1	0.410623	5.5168e-18	0.803343	3.83856e-05
KIF20A	-0.688231	1.97417e-16	-0.861388	1.1262e-45
TPX2	-0.523691	4.96405e-16	-0.832487	1.06096e-54
NCAPG	-0.641283	5.18006e-16	-0.910226	5.39792e-33
PLK1	-0.694487	5.51301e-16	-1.1528	2.34424e-60
PBK	-0.67377	9.75496e-16	-1.19055	4.8241e-51
NCAPD2	-0.460193	1.07086e-15	-0.920112	7.77137e-59
ECT2	-0.547243	7.08082e-15	-0.780118	1.24517e-27
DHRS2	-0.854544	1.80551e-14	-0.0703808	0.891032
DLGAP5	-0.639574	2.2445e-14	-0.931795	1.48699e-39
ASPM	-0.776329	1.18401e-13	-0.739905	1.39453e-22
CCNA2	-0.655097	2.17399e-13	-1.12423	1.05544e-49
IQGAP3	-0.70976	2.87913e-13	-0.652076	6.40864e-17
TIMP2	0.464248	3.43453e-13	0.810223	1.70067e-67
SPAG5	-0.480541	3.43453e-13	-0.689841	2.71021e-26
ANLN	-0.567779	5.98125e-13	-0.730406	2.86085e-38
EIF3B	-0.329191	9.18162e-13	-0.95772	8.97323e-105
CDK1	-0.386727	2.21775e-12	-0.831724	1.44664e-26
PRR11	-0.704517	2.48152e-12	-1.17552	1.04478e-121
H2BC21	0.518642	4.07225e-12	1.54175	1.03721e-53
SMC4	-0.488772	4.43093e-12	-0.881379	8.09573e-44
HJURP	-0.66445	6.3406e-12	-0.545403	4.87885e-16
TACC3	-0.494529	6.3406e-12	-0.535559	1.13858e-15
TK1	-0.479174	6.74017e-12	-0.63074	4.22095e-20
BUB1B	-0.653593	9.03909e-12	-0.673421	7.86202e-25
HMGB2	-0.429389	9.7953e-12	-0.657156	3.24619e-30
LMNB1	-0.367005	1.01422e-11	-0.0692325	0.283263
PEDS1	-0.630162	1.14074e-11	-1.08966	5.51474e-34
NEK2	-0.653078	1.32393e-11	-0.879121	1.12253e-29
CENPE	-0.663892	1.62347e-11	-1.09715	1.30687e-42
TROAP	-0.788028	2.11598e-11	-0.931724	1.20426e-29
PTTG1	-0.664929	2.36918e-11	-1.37069	1.76335e-71
CEP55	-0.713643	3.06948e-11	-1.03062	1.91081e-59
CBFB	-0.461047	3.6235e-11	-0.80761	3.95164e-28
AURKA	-0.56885	5.98467e-11	-0.945602	3.9826e-53
NDC80	-0.718213	7.79872e-11	-0.848063	2.42164e-29
KIF11	-0.566054	8.22306e-11	-0.958169	2.96338e-54
TTK	-0.806059	9.20436e-11	-1.26926	4.21162e-51
KIF4A	-0.645793	1.14626e-10	-1.01425	9.99205e-58
ARHGAP11A	-0.561374	2.70059e-10	-0.964428	1.54332e-58
NCAPH	-0.652712	3.03071e-10	-1.34381	1.09158e-75
CDCA2	-0.700432	3.14934e-10	-1.04696	7.15712e-34
IGFBP3	-0.444389	3.52732e-10	-0.579547	1.93326e-14
KIF20B	-0.604346	3.99225e-10	-0.92973	2.13264e-26
SHCBP1	-0.705365	5.58505e-10	-1.26847	5.82228e-82
MVP	0.446254	8.77919e-10	0.627704	2.35013e-18
RACGAP1	-0.449827	8.88233e-10	-0.812647	5.3843e-49
FAM83D	-0.555305	8.89397e-10	-0.934033	3.48404e-36
MCM7	-0.347945	9.73022e-10	-0.5536	3.92041e-26
DRAM1	-0.590517	1.25554e-09	-0.724433	3.204e-09
MCM10	-0.621894	1.28212e-09	-0.951268	1.16356e-26
CDCA8	-0.558469	1.64108e-09	-0.840085	2.7873e-38
PRC1	-0.549705	2.68549e-09	-0.958832	1.94255e-59
ARL6IP1	-0.304262	2.9482e-09	-0.743465	1.97845e-32
MYBL2	-0.460345	3.01197e-09	-0.263769	1.39803e-06
TM7SF2	0.349765	5.38784e-09	0.685668	1.01555e-05
FANCI	-0.468702	5.41678e-09	-0.782986	2.13527e-29
KIF14	-0.759041	5.46143e-09	-0.97918	8.09216e-43
NUF2	-0.707689	5.56369e-09	-1.46234	6.46155e-46
KNL1	-0.696352	5.70897e-09	-0.99029	1.00138e-41
KIF18B	-0.816505	5.85792e-09	-0.8621	4.57891e-32
MPV17L2	-0.781717	7.0717e-09	-1.44012	1.22288e-27
GTSE1	-0.714193	7.1769e-09	-0.80275	7.54219e-19
MMP24OS	0.406698	8.96469e-09	0.227416	0.0341178
CCNB2	-0.551353	9.68268e-09	-1.02559	2.05085e-42
SINHCAF	-0.427269	1.02123e-08	-1.33422	4.22856e-46
CKS2	-0.490924	1.07846e-08	-0.979629	2.20297e-47
CIP2A	-0.723318	1.07846e-08	-0.845397	5.53351e-35
CDCA3	-0.598466	1.07846e-08	-1.04413	4.77417e-22
NUSAP1	-0.472495	1.32097e-08	-0.601233	5.34667e-22
PCNA	-0.291365	1.64915e-08	-0.399622	1.84061e-14
AURKB	-0.681632	1.9935e-08	-1.03985	1.32941e-29
CDCA5	-0.51956	1.9971e-08	-0.966715	8.98941e-58
TP53INP2	0.452836	2.55396e-08	0.680567	2.66696e-11
UBE2C	-0.529962	2.88173e-08	-0.814474	1.28167e-35
POLQ	-0.639545	7.20421e-08	-0.647777	3.73389e-13
SERINC2	0.395697	9.19127e-08	0.658558	6.50283e-08
FANCD2	-0.488969	1.42046e-07	-1.18979	3.62585e-43
TUBA1B	-0.293372	2.32038e-07	-0.716395	1.0785e-78
BUB1	-0.581646	2.45299e-07	-1.01823	2.45314e-50
SLC9A3R1	0.258388	3.11523e-07	-0.142004	0.118249
NPC1	0.322729	3.22185e-07	0.0886124	0.213308
MAD2L1	-0.481017	3.91228e-07	-0.983234	5.89677e-37
SEPTIN11	-0.289368	4.35374e-07	-1.17778	6.14398e-66
GALNT1	-0.346762	4.7133e-07	-0.381718	3.71325e-07
TTC8	-0.419205	6.18706e-07	-1.09815	3.84352e-14
OSBPL1A	-0.460608	6.56812e-07	-0.94403	3.18638e-37
FGFRL1	0.304027	7.03646e-07	0.239506	0.0161985
STBD1	0.328777	8.77814e-07	-0.0821959	0.599653
GASK1B	0.253616	9.70793e-07	1.73086	0.000683088
ESYT1	-0.238856	1.10563e-06	-0.758196	4.81919e-52
LGALS3BP	0.291256	1.10874e-06	1.09628	3.73697e-80
RALGAPA1	-0.434116	1.10874e-06	-0.796383	2.20927e-20
CDC6	-0.370501	1.13174e-06	-0.216323	0.00430523
PNP	-0.328638	1.17092e-06	-0.277319	1.73018e-05
CDC25B	-0.452261	1.17518e-06	-0.191004	0.000328706
TXN2	-0.348059	1.2135e-06	-0.972676	4.60875e-30
LPCAT3	-0.304816	1.37409e-06	-1.11239	1.1807e-22
PEG10	-0.385098	1.39237e-06	-0.134397	0.0182589
RBM3	-0.291524	1.53472e-06	-0.440426	6.34381e-23
DCP1A	-0.397011	1.53889e-06	-0.945291	1.50766e-35
ESCO2	-0.602262	1.53994e-06	-0.687489	2.08539e-10
TYMS	-0.352761	1.69244e-06	-0.485444	2.22509e-27
DEPDC1B	-0.573703	1.71093e-06	-0.750062	1.12177e-16
APOBEC3B	-0.476814	1.71832e-06	-0.621436	3.204e-09
TMPO	-0.269117	2.24604e-06	-0.678836	8.40856e-23
PLPPR2	0.290113	2.46086e-06	0.00200636	0.985156
UBE2N	-0.313804	2.94939e-06	-1.27003	1.92388e-87
TUBA1C	-0.239582	3.47134e-06	-0.558429	1.97371e-32
BRCA1	-0.409222	4.31228e-06	-0.544224	8.45645e-12
CIT	-0.540092	4.6796e-06	-0.57828	1.87935e-23
ASF1B	-0.404007	5.30209e-06	-0.259862	3.29064e-05
QSOX1	0.217499	5.52153e-06	0.427933	8.15091e-17
KPNA2	-0.274608	6.82547e-06	-0.54082	7.94295e-27
UBE2H	0.233541	7.10915e-06	0.491917	5.40734e-19
RAD51AP1	-0.51715	7.51494e-06	-1.07152	1.56266e-23
CARD19	-0.722544	8.445e-06	-0.708385	1.3014e-05
KIF18A	-0.778133	8.98664e-06	-0.871307	7.44693e-16
INCENP	-0.401541	9.39474e-06	-0.666479	5.14324e-15
ZFYVE26	-0.427142	9.50604e-06	-0.229631	0.000199018
SPC24	-0.538381	1.01168e-05	-0.517907	0.000214899
PARPBP	-0.595531	1.03968e-05	-1.23411	5.59608e-29
PIMREG	-0.538045	1.06727e-05	-0.922176	9.73851e-23
GSTA1	0.266204	1.06727e-05	1.7934	9
CKS1B	-0.451993	1.06976e-05	-1.06574	1.43789e-69
CKAP2L	-0.597526	1.2978e-05	-0.89165	8.48968e-36
SKA3	-0.627271	1.3055e-05	-1.05303	6.92092e-30
JUNB	0.360312	1.35046e-05	0.939766	5.43031e-16
RBMX	-0.234511	1.37871e-05	-0.515724	7.85923e-14
NQO1	-0.225739	1.38702e-05	-0.677411	3.13776e-24
GINS1	-0.365352	1.59448e-05	-0.41055	6.68856e-06
AMACR	0.258958	1.76412e-05	0.195492	0.0724303
BCHE	0.308048	2.21909e-05	0.639547	0.0935048
ITPK1	0.273687	2.29937e-05	0.0719414	0.489824
KIF15	-0.667515	3.02256e-05	-0.959815	8.2407e-38
INSIG2	0.328873	3.03876e-05	0.531049	1.92641e-10
CKB	0.272452	3.12332e-05	0.38893	1.9444e-06
CAMK1D	0.312132	3.23111e-05	0.617091	1.71208e-09
DNAJB2	0.291774	3.49076e-05	0.508205	8.51948e-15
TMEM41A	-0.380015	3.62117e-05	-0.886077	9.33573e-28
NCAPG2	-0.348887	3.76494e-05	-0.608566	2.48791e-21
PPM1H	0.30671	3.83833e-05	0.619814	4.23175e-19
ATP9A	-0.241598	3.96428e-05	-0.92082	1.937e-40
CCDC28B	0.422044	3.96428e-05	-0.14012	0.707393
YES1	-0.317438	4.42091e-05	-1.29645	1.13161e-110
SGO1	-0.697146	4.42091e-05	-0.968911	3.77039e-24
COL6A1	0.268354	4.42668e-05	1.12839	4.64086e-83
OSTM1	0.419931	4.42668e-05	0.622613	8.284e-11
CENPU	-0.387462	4.42668e-05	-0.52278	1.40612e-10
RRM2	-0.283815	4.56871e-05	-0.327285	3.27289e-10
ZBED3	-0.379586	5.31504e-05	-1.43263	1.58846e-19
KNSTRN	-0.48702	5.34083e-05	-0.679835	9.85884e-22
PI4K2B	-0.375819	5.45909e-05	-0.279195	0.00242996
ZWINT	-0.314545	5.61236e-05	-0.44257	7.99996e-20
CTDSP2	-0.282252	5.66576e-05	-0.767612	7.43373e-31
MELK	-0.474943	5.67927e-05	-0.629919	4.60815e-17
ALB	-1.0633	5.76919e-05	1.83938	9
H2AX	-0.406455	6.30377e-05	-0.343223	0.00076236
TLN1	-0.253709	7.50057e-05	-0.696355	6.29978e-34
ANP32E	-0.318158	7.71866e-05	-0.431929	2.12759e-10
ATF4	-0.212844	7.8898e-05	-0.480373	2.11536e-16
VGLL4	0.273104	8.00329e-05	0.77577	1.04659e-36
PLK4	-0.627569	8.67515e-05	-0.989529	4.73567e-22
DDO	0.621593	8.67515e-05	1.63787	0.131217
TMEM59L	0.355728	9.55798e-05	-0.515152	0.650587
CTXN1	0.466446	0.000102628	1.00632	2.16523e-14
B4GALT3	-0.332916	0.000102989	-0.824331	1.17175e-24
SPC25	-0.789504	0.000103213	-1.19699	3.43615e-26
FUS	-0.263337	0.000103735	-0.154713	0.0474312
KIFC1	-0.484992	0.000105154	-0.626455	1.91449e-22
RSAD1	-0.399856	0.000123388	-0.625038	8.54e-14
GTF2IP4	0.287798	0.000128244	0.319875	0.000136818
ASPHD1	0.347527	0.000131704	0.603367	0.00037785
SGO2	-0.455659	0.000131945	-0.195795	0.0720154
STMN1	-0.267576	0.000137084	-0.0971865	0.0681477
GNG12	-0.229924	0.000146131	-0.972228	2.8586e-32
REEP4	-0.351508	0.000151123	-0.805404	1.10951e-13
CAP2	0.368797	0.000151123	-0.0443687	0.672162
ARHGAP29	-0.209254	0.00015258	-0.692187	9.57893e-25
ATP6V1D	-0.306475	0.000153499	-0.764461	2.24687e-47
DDIAS	-0.572084	0.000164593	-0.949413	1.25726e-21
HMGB1	-0.199647	0.000184618	-0.663813	9.67011e-36
GGH	-0.29624	0.00019661	-0.445991	9.32173e-08
SAT1	0.335907	0.00021834	1.2352	1.35911e-70
CDC25C	-0.601054	0.00021834	-0.90857	4.35655e-12
EIF3J	-0.269007	0.000224932	-0.999777	3.31718e-43
UCK2	-0.264823	0.000247215	-1.2198	1.34821e-69
PCTP	-0.582132	0.000279474	-0.723814	1.02694e-09
MAF	0.639012	0.000279474	0.886767	9
PIK3IP1	0.3564	0.000279528	2.37575	2.78703e-18
H2AZ1	-0.235814	0.000289936	-0.387044	1.30723e-11
PTP4A1	-0.246607	0.000301112	-0.487123	1.23564e-10
SEZ6L2	0.288635	0.000310884	0.667927	8.32898e-18
LMNB2	-0.219644	0.000316999	-0.729199	5.74589e-22
PACSIN2	0.20411	0.000328108	0.196827	0.00753888
GNAS	0.214006	0.000334396	0.150928	0.00226455
KIF5C	0.315334	0.000346844	-0.300867	0.287101
WDR62	-0.614564	0.000354073	-0.235731	0.0314032
SPATA20	0.20887	0.000358865	0.200614	0.0168264
FDX1	0.295794	0.000392453	-0.104591	0.388041
FBXO5	-0.517911	0.000392951	-0.627516	5.29132e-11
NSD2	-0.218717	0.000405361	-0.559902	2.25921e-29
ARHGAP19	-0.317429	0.000406503	-0.822862	1.26133e-12
MYOZ1	0.480449	0.000424688	0.886767	9
GSKIP	-0.376087	0.000430321	-0.899192	2.14733e-20
HSPB1	0.264773	0.000430321	-0.64086	1.2999e-10
CENPW	-0.597729	0.000430321	-0.703557	8.17579e-10
RTKN2	-0.505687	0.000430321	-0.33328	0.000337992
CMIP	0.277651	0.000430321	-0.0976683	0.26724
ENTPD5	-0.289339	0.000430321	-0.0407913	0.803079
SMARCD1	-0.344855	0.000431075	-0.905716	5.38694e-54
CDC45	-0.468881	0.000433166	-0.563916	2.82448e-09
RAI14	-0.246674	0.000445583	-0.0894562	0.283449
TMC4	0.267175	0.000452601	0.780935	0.118175
EXO1	-0.524457	0.00045387	-0.805826	1.72066e-24
PXN	0.219348	0.000473939	-0.271814	1.56996e-07
TMEM14A	0.272942	0.000500846	-0.288301	0.00216004
FAM102A	0.287611	0.000521221	0.6934	7.84788e-21
LRRC40	-0.424126	0.000528088	-1.47416	7.17587e-33
PPP2R1A	0.207994	0.000579454	0.212698	1.64584e-05
SMPD4	-0.275277	0.000599302	-0.574634	7.5235e-21
DIAPH3	-0.60976	0.00062269	-0.888495	7.3458e-28
RPL22L1	-0.241329	0.000642848	-0.687613	3.38803e-12
MCM2	-0.224099	0.000644905	-0.41606	9.90088e-12
CARNMT1	-0.334114	0.000694014	-1.2623	1.07804e-18
FAM72B	-0.682095	0.000699632	-1.14271	3.93787e-20
HMOX1	0.4447	0.000709851	2.45588	1.08125e-277
HSPB8	0.383347	0.000710606	-0.461143	0.690402
XPNPEP1	0.216761	0.000719066	0.38535	5.78463e-07
EZH2	-0.338327	0.000740571	-0.244319	0.00177411
IDH3G	0.270508	0.000745908	0.164884	0.0474686
USP31	-0.381971	0.000750167	-0.749645	1.19769e-14
UBE2T	-0.317095	0.000750979	-0.455727	2.75385e-05
CYTH1	-0.413541	0.000804385	-0.4136	5.83204e-05
TNFRSF10B	-0.210777	0.000822821	-0.219105	0.00256833
TMSB4X	0.221626	0.000838617	0.161317	0.0075385
SLC7A2	-0.344819	0.000839729	-1.45712	1.52947e-16
ZGRF1	-0.815704	0.000839729	-0.453844	0.00239894
PLA2G4F	0.388723	0.000839729	2.39384	9
LZTS3	0.387507	0.000841709	0.688653	7.61443e-10
ESPL1	-0.42152	0.000852222	-0.334166	2.69456e-05
GAS6-AS1	-0.543495	0.00085853	0.0203705	0.943979
ATP1B1	0.178533	0.000892121	0.806224	2.5099e-31
STK38	-0.324234	0.000906491	-0.407761	1.1654e-10
NOS3	0.858548	0.000919308	0.508073	9
MIS18BP1	-0.505941	0.000921028	-0.796893	7.30961e-21
LGMN	0.27668	0.000926635	0.50451	5.28744e-09
TICRR	-0.584178	0.000953812	-0.361074	0.000110278
GABARAPL1	0.289786	0.000992054	0.882143	1.84662e-12
CAMK2B	0.31398	0.00101416	0.531099	0.0282964
HIPK3	0.233076	0.00102818	0.6479	7.05085e-20
PINK1	0.412211	0.00105609	0.326687	7.60647e-07
AMER1	-0.428413	0.00105663	-0.944533	3.42273e-17
TONSL	-0.335119	0.00108586	-0.27666	0.00100994
FIGNL1	-0.241718	0.00112651	-0.566784	7.77193e-12
FEN1	-0.264296	0.00113072	-0.367303	2.60268e-11
ATAD2	-0.269672	0.00113511	-0.36361	3.70544e-08
ZWILCH	-0.30936	0.00114755	-0.811737	2.37429e-26
UGT2B10	0.203788	0.0011544	3.92003	9
TRIB3	-0.27429	0.00119989	-0.637318	1.09313e-18
JAKMIP1	0.368004	0.00120708	0.949577	0.0622028
FANCG	-0.384082	0.00122939	-0.361314	0.00206393
CRYAB	0.486934	0.00124947	2.21621	0.00366214
HYOU1	-0.184582	0.00130128	-0.15493	0.00248957
CD24	0.219633	0.00134262	0.843078	5.82131e-43
SSBP3	0.269636	0.00141688	0.233318	0.015951
MDM2	-0.271539	0.0014327	-0.868139	1.69192e-22
MAL2	-0.180624	0.00144898	-0.217208	0.0110063
ADGRE5	0.30173	0.00144953	0.0493621	0.517323
BRCA2	-0.511107	0.00151973	-0.629895	1.78808e-09
MYO19	-0.280188	0.00151973	-0.335952	1.93263e-06
HNRNPDL	-0.275494	0.0015453	-0.356709	1.29846e-09
MTHFD2	-0.189236	0.00158938	-0.617171	5.14221e-20
H2AC6	0.268146	0.00163068	0.487386	2.71044e-08
RAB11A	0.205338	0.00163068	0.0296538	0.739376
ERCC6L	-0.481028	0.00170353	-0.968386	7.79814e-24
SHC2	0.625864	0.00170353	0.793147	0.00813753
CSNK1D	0.172372	0.00171255	0.16428	0.0130246
ZNF467	0.407405	0.00173428	0.655824	0.000125237
CD68	1.00695	0.00176449	0.0110656	0.943898
NXN	0.264704	0.00177117	-0.00752297	0.967055
SNHG29	-0.182137	0.00188093	-0.66616	3.41996e-18
HNRNPD	-0.222741	0.00188093	-0.285024	3.0465e-09
KIF23	-0.599146	0.00189664	-0.871829	5.49762e-41
EPB41	-0.23989	0.00190654	-0.849698	6.45493e-32
KIF22	-0.290823	0.00195647	-0.649812	1.57763e-20
NXF2	0.723046	0.00195726
DENR	-0.218759	0.00197403	-1.01387	2.90719e-101
NASP	-0.221201	0.00197403	-0.266903	3.88085e-05
PAK2	0.203452	0.0020361	-0.237473	0.000216653
RPH3AL	0.326157	0.0020361	-0.23206	0.110902
BMF	0.807485	0.00207258	1.98909	1.56106e-44
CERS6	0.176079	0.00207767	-0.327097	4.38076e-06
ANXA9	0.345765	0.00211078	0.411351	0.646272
ACTN4	0.178115	0.00213004	0.036373	0.631957
JUN	0.222087	0.00222363	0.373815	4.53054e-06
CLDN4	0.18478	0.00222363	0.0163773	0.875332
NAPRT	0.253754	0.002369	-0.215945	0.540349
DTL	-0.309362	0.00237918	-0.299587	8.49073e-06
METTL7A	-0.304531	0.00237918	0.565095	0.574581
RBM24	0.276111	0.00240088	-0.17162	0.507452
C1orf198	-0.245221	0.00242437	-0.601563	1.45943e-09
DNAJC5	0.183964	0.00253742	0.156781	0.0205286
TCOF1	-0.262366	0.00257492	-0.498253	8.64534e-20
CHEK1	-0.33846	0.00257492	-0.51794	3.20066e-10
PKMYT1	-0.442679	0.00258858	-0.430852	0.000234159
MCM3	-0.215991	0.0025964	-0.524152	4.98147e-24
RFC5	-0.299712	0.00264163	-0.574749	2.77481e-13
GLUD1	-0.182575	0.00266276	-0.672387	3.47939e-22
FADS1	-0.214239	0.0026672	-0.473332	8.80392e-14
SLC25A36	-0.271829	0.0026672	-0.145742	0.146071
RNF6	0.209056	0.00275908	-0.20689	0.0136557
SULT1A1	0.278505	0.00278836	-0.650267	0.597884
PIF1	-1.21306	0.00279098	-0.476282	0.00385493
CPEB4	0.254831	0.00282461	0.120859	0.145067
AP2A2	0.20424	0.00283503	0.00208243	0.984638
IL6R	0.225884	0.00290361	-0.185514	0.0222838
CKAP2	-0.258818	0.0029803	-0.853643	4.87585e-30
CXXC5	0.261282	0.0029803	0.629246	0.000263976
SRSF3	-0.183749	0.00303577	-0.467326	1.4957e-19
PRKD1	-0.172108	0.00304603	-1.12592	1.42137e-09
HELZ2	0.270594	0.00309903	0.687706	1.28831e-14
ASNS	-0.184052	0.00309903	-0.655435	5.61815e-10
DIO3	0.876459	0.00309903	1.86812	1.1844e-08
USP11	0.23004	0.00309903	-0.106224	0.16505
CENPN	-0.267908	0.00313025	-0.765412	9.82702e-29
POC1A	-0.387206	0.00313025	-0.642228	1.51371e-18
ATP6V0E2	0.197284	0.00313025	0.110604	0.272627
HAGH	0.244834	0.00313025	0.0947317	0.586991
GSN	0.37963	0.00315323	1.18753	1.51828e-64
DUSP2	0.272727	0.00315323	-0.0910607	0.868335
EIF3CL	0.552113	0.00315323	0.0282687	0.921882
SRSF2	-0.173456	0.00326427	-0.352245	2.72593e-13
SAPCD2	-0.291223	0.00331298	-0.527833	7.08402e-12
CTSD	0.213089	0.00364523	0.468031	2.21471e-17
EME1	-0.504114	0.0036488	-0.726022	7.30551e-08
HSPA13	-0.259419	0.00369461	-0.322111	0.000501593
HK1	0.182361	0.00381118	0.0418684	0.469386
CENPI	-0.450044	0.00386538	-0.593731	4.2336e-13
DCUN1D3	-0.506258	0.00399909	-0.791945	4.67095e-11
MGAT4B	0.190973	0.0040125	0.716653	4.96447e-29
HELLS	-0.406939	0.0041184	-0.325517	0.000253877
POLD1	-0.338346	0.00414043	-0.405989	2.8934e-08
EFNA3	0.24733	0.00421236	0.321142	0.118795
TMEM127	0.251367	0.00428323	0.188308	0.00276513
TMEM132A	0.200301	0.00434357	0.881459	1.80393e-29
ALDH3A2	-0.179273	0.00442788	0.0979825	0.205811
FAM111B	-0.193356	0.00442788	0.128899	0.304385
OPTN	0.548073	0.00446205	0.706532	2.65024e-18
DHRS1	0.294845	0.00451424	0.602899	2.30111e-06
HMOX2	0.238487	0.00469557	0.0968022	0.336914
POLR2E	0.172804	0.00474612	-0.0794777	0.405711
CDKN3	-0.422376	0.00484354	-0.813324	2.29433e-33
STIL	-0.381878	0.00485384	-0.495589	9.66413e-13
GADD45A	0.287147	0.00488566	0.376068	1.44151e-06
SMC5	-0.255705	0.00490723	-0.474709	3.79449e-07
SUN2	-0.209776	0.00508315	-0.521662	7.21549e-10
RAB18	0.182617	0.00521943	0.117655	0.194809
PXYLP1	-0.604167	0.00525687	-0.397156	0.127788
BCAR1	0.225785	0.00530536	0.289806	0.000426874
GGT1	0.396526	0.00530536	1.67203	0.0573704
ACAT1	0.178869	0.00571672	-0.36447	3.2785e-08
RAB6B	0.229012	0.00572593	0.287226	0.351671
STAP2	0.212529	0.0057663	0.640372	3.39243e-08
RIMOC1	-0.263837	0.00579657	-0.240665	0.0112399
RNF11	0.200703	0.00579657	0.045415	0.648908
DGAT1	-0.345056	0.00582781	-0.782041	1.33259e-13
TACC1	-0.26842	0.00595969	-0.417916	1.31918e-12
IL6ST	0.207227	0.00595969	0.325688	1.91622e-06
KCNQ1OT1	-0.655338	0.0060105	0.0446996	0.904749
PRKCA	0.316861	0.0060592	0.00143243	0.988182
KPNA3	-0.327717	0.00607076	-0.925099	4.71769e-30
E2F7	-0.591393	0.00621976	0.257971	0.0118033
ANKRD42	0.360179	0.00628493	0.830157	4.91126e-12
HMGN2	-0.196658	0.00632126	-0.947809	3.09415e-91
MCF2L	0.270461	0.00646709	0.756081	9
RRM1	-0.201067	0.00648567	-0.452709	1.76443e-12
NECAP1	0.218379	0.00654173	0.0914273	0.436004
UBE2S	-0.284705	0.00658247	-0.786307	6.24554e-20
EEF1A2	0.178015	0.00658414	-0.195653	0.000871339
ORC6	-0.359841	0.00667274	-0.636384	1.28451e-10
IRF6	0.209316	0.00667274	0.974506	0.00361658
THAP9-AS1	-0.289936	0.00668393	-0.509141	2.3138e-07
AAK1	0.285845	0.00674628	0.198117	0.00383334
LIG1	-0.349633	0.00674628	-0.00979666	0.943979
TUBB4A	0.28317	0.006754	-0.217913	0.0658571
UGDH	-0.207893	0.00678753	0.288721	7.09437e-05
PLEC	0.21451	0.00678753	0.470932	0.00333927
TMED5	-0.199563	0.006796	-0.884815	1.58443e-30
CBX1	-0.181792	0.006796	-0.524025	1.62816e-26
TXNIP	0.190645	0.006796	0.634448	3.29245e-23
RAD54L	-0.411091	0.00689863	-0.600425	1.38417e-12
PSRC1	-0.447927	0.00733587	-0.728774	1.75181e-11
NCAPD3	-0.192283	0.00741382	-0.380835	7.56964e-13
SPON2	0.215536	0.0074546	1.34278	0.283332
FAM72A	-0.525259	0.00755738	-1.10656	1.51011e-20
ENO2	0.223026	0.00765727	0.705787	1.92847e-39
SESN3	0.164226	0.00767791	0.676408	0.00958383
GPSM2	-0.35382	0.00770421	-0.57349	4.17081e-10
DPP7	0.236793	0.00770421	0.503377	7.70927e-06
GNAI1	0.148544	0.00770421	0.0103569	0.94737
FANCA	-0.502764	0.00776704	-0.375955	0.000247007
RHOU	0.219321	0.00783257	0.522047	0.080824
RMND5A	0.170977	0.00784283	0.765601	9.18808e-33
DTNA	0.330311	0.00784283	0.500404	2.87139e-06
IARS1	-0.173575	0.00785989	-0.448203	1.20738e-12
ADD3	0.194471	0.00785989	-0.12302	0.266151
ANKRD40	-0.228256	0.00792145	-0.850867	3.49423e-52
PIK3C2B	-0.24325	0.00802401	0.212964	0.0151392
PPP4R3A	-0.234706	0.00823878	-0.554984	3.51767e-12
DUT	-0.236869	0.00826657	-0.268365	0.00120411
FAAP20	0.289474	0.00834442	0.0939137	0.483404
CKAP5	-0.161108	0.00839329	-0.558007	1.63227e-22
SMC2	-0.267602	0.00839997	-0.395839	5.52191e-07
PRDX5	0.176306	0.00845082	0.428013	2.82906e-09
BOK	0.251351	0.00845082	0.383898	2.9932e-05
CLEC7A	-0.547919	0.00845082
ENAH	0.155333	0.00861502	0.0827524	0.213978
NIBAN2	0.167697	0.00877348	0.143457	0.0304403
SPNS1	-0.294794	0.00889037	-0.475196	1.03557e-07
EFNA5	-0.208606	0.00891252	-0.214517	0.297391
SARNP	-0.322989	0.00909437	-1.31205	1.72362e-51
CDCA7	-0.393224	0.00909437	-0.611507	4.75425e-14
ELF3	0.172934	0.00909795	1.18765	2.27567e-16
TK2	-0.21543	0.0094097	-0.235655	0.109901
CDK4	-0.16191	0.00944318	-0.61934	1.07374e-33
MFSD10	0.282444	0.00944318	0.287334	0.00197037
HNRNPR	-0.175124	0.00959523	-0.690752	1.41893e-36
ISG15	0.318625	0.00963456	0.725126	6.75003e-19
MAP1B	0.279909	0.00989845	-0.151903	0.0150338
DUSP1	0.285627	0.00996051	0.885542	6.30349e-16
POM121	-0.184546	0.00997472	-0.901359	2.03465e-47
CHMP2A	0.185495	0.0101145	-0.0536256	0.584075
GCC1	-0.273977	0.010174	-0.435062	4.43318e-07
B3GAT3	0.246195	0.0104323	0.547417	2.23813e-10
RDX	0.158573	0.0106377	-0.00510211	0.963641
APPL2	0.222463	0.0107974	0.19793	0.0121902
CDC42SE1	-0.224209	0.0110632	-0.183518	0.0167172
IDI1	0.232113	0.0110632	0.0444334	0.739459
MAP1LC3B	0.217109	0.0112343	0.229028	0.00210571
ACIN1	-0.263666	0.0112545	-0.389084	1.11396e-11
ILF2	-0.170165	0.0112894	-0.652168	2.2607e-31
RPL22P1	0.474046	0.0114238	0.34315	0.570437
GNPDA1	-0.259496	0.0115231	-0.565042	2.0163e-21
TFRC	-0.167596	0.0118214	-0.424478	6.44539e-14
SPDL1	-0.309946	0.0118637	-0.425047	1.84873e-09
ATP6V0C	0.246572	0.0118701	0.331663	0.000102862
PRIM1	-0.340623	0.0121876	-0.717908	1.48737e-11
TFAP4	-0.313864	0.0121895	-0.791518	4.72233e-10
DEK	-0.189962	0.0122889	-0.61226	9.65875e-22
TRAPPC6B	-0.265879	0.0122889	-0.928983	6.6584e-17
TIMELESS	-0.185102	0.0122889	-0.357382	7.22903e-09
SLC1A3	-0.496307	0.0122889	-0.0888619	0.857162
RAB26	0.311131	0.0122953	0.789502	0.0384326
BUB3	-0.171013	0.0125382	-0.52799	7.26774e-21
SPINT2	0.149125	0.0125902	0.683969	6.32972e-29
MYO5C	-0.280999	0.0126	0.128102	0.147697
DNMT1	-0.160032	0.0127613	-0.151124	0.0103002
NLN	-0.199224	0.0128678	-1.22831	8.30424e-25
DBNDD1	0.244605	0.0129979	0.376631	5.08879e-05
CDKN1A	-0.183468	0.0130281	1.00545	2.80039e-16
KNTC1	-0.265677	0.0130445	-0.593653	1.27037e-11
IL32	0.501921	0.0130507	1.74993	6.10983e-45
HIF1A	0.156261	0.0137214	0.0841221	0.280792
ATAD3B	-0.443066	0.0137691	-0.470183	6.89801e-11
AP2A1	0.226666	0.0138576	0.50641	2.7751e-13
ST13	0.145384	0.0139835	-0.312654	3.1447e-06
SUCLG2	0.180295	0.0141747	0.0385474	0.738608
MTFR2	-0.584954	0.0144853	-1.14311	1.43235e-12
CDK6	-0.555569	0.0145449	-0.847381	2.94191e-22
TM9SF4	-0.177646	0.0145449	-0.449879	5.14446e-15
SRP72	-0.153345	0.0146065	-0.619297	5.57034e-35
SYT7	0.181043	0.0146227	0.315746	0.0521222
CENPK	-0.516229	0.0146227	-0.200483	0.30354
SKP2	-0.262238	0.0154145	-0.232783	0.00476097
BAIAP2	0.214026	0.0157427	0.0894804	0.477063
ARL2BP	-0.2373	0.0163009	-0.233067	0.00281585
TMBIM6	-0.137749	0.0166377	-0.361981	3.4963e-15
ABHD12	0.213797	0.0166702	0.408448	5.08237e-09
PHGDH	-0.154076	0.01674	-0.559467	2.22882e-19
DSP	0.202186	0.0167654	0.0874726	0.234558
NUCKS1	-0.135883	0.016874	-0.279649	3.81606e-06
FADS2	-0.147765	0.0169666	-0.249378	3.44579e-07
FAM174A	0.187398	0.0169918	0.114631	0.434611
COTL1	0.223285	0.0169918	-0.00940726	0.895039
NEURL1B	-0.301032	0.0170124	-0.65848	0.206269
GAS2L3	-0.489252	0.0173563	-1.12554	3.42721e-40
VPS29	-0.207004	0.0173563	-0.31599	6.15427e-05
AJM1	0.311362	0.0173563	0.232566	0.463698
NOP56	-0.158274	0.0174546	-0.454587	1.26271e-22
PIK3R2	0.196233	0.0177169	0.901613	6.35104e-41
RAB25	0.196713	0.0177169	0.886767	9
CDC7	-0.283367	0.0179315	-0.631639	1.29256e-09
BLCAP	0.199809	0.0181738	0.586123	1.69625e-34
DSEL	-0.184704	0.0181738	0.476344	6.70855e-14
LONRF1	-0.246419	0.0182256	-0.930571	0.00392372
ECH1	0.149192	0.0182256	-0.26537	0.00623627
LIMS1	-0.25667	0.0182733	-0.514158	8.22925e-14
DCAKD	0.253328	0.018595	0.352263	0.000229518
LDHD	0.216589	0.0186963	0.712024	0.0970943
CCNG2	0.171579	0.0189251	0.913996	6.38819e-20
CDK5R1	0.303343	0.0189692	0.392462	0.0261295
CCNF	-0.280375	0.0190092	-0.110172	0.313017
FAM131B-AS2	0.554357	0.0190097	0.566666	4.34415e-09
SLC9A1	0.232539	0.0192714	0.0649591	0.400371
SH3BGRL3	0.300719	0.0195875	0.186142	0.000697422
SAMD8	0.230595	0.0195875	0.10178	0.169467
SLC37A1	0.259547	0.0202371	0.91283	2.71021e-26
CEMIP2	0.228757	0.0202844	0.679989	2.76802e-20
RFC4	-0.274071	0.0203393	-0.50711	8.80094e-11
PAIP2	0.191471	0.0204894	0.28074	0.000109203
E2F2	-0.51137	0.0204972	-0.739558	6.37099e-07
THRB	0.168149	0.0205734	0.740967	3.93894e-06
RDH10	-0.170515	0.0208325	0.796539	4.74315e-25
MESD	-0.238406	0.0208325	-0.702895	2.2419e-24
BLM	-0.67133	0.0211146	-0.694479	8.284e-11
MGMT	0.233987	0.0212243	0.37932	0.00444238
KCTD3	-0.192581	0.0212811	-0.603234	9.98792e-20
TNPO1	-0.161738	0.0213041	-0.810351	3.78653e-44
ZBTB43	-0.352629	0.0214334	-0.546607	7.39266e-06
HERC2P3	-0.937171	0.0214334	0.266365	0.545638
HERC2P3	-0.937171	0.0214334	0.266365	0.545638
SNRPB	-0.165726	0.0218204	-0.604783	3.48891e-32
ACO2	0.169287	0.0218204	0.0690867	0.367486
RAD21	-0.170223	0.0219948	-0.637874	4.79004e-28
NCDN	0.220884	0.0222267	0.363019	8.85835e-06
UHRF1	-0.247997	0.0222371	0.0117795	0.901296
PKD1P6-NPIPP1	-0.618927	0.0223715	0.446951	0.137149
ACTN1	0.15642	0.0223715	-0.0785328	0.165237
FAS	-0.427263	0.0224033	0.908199	1.32017e-06
DSTN	0.153349	0.0224033	0.0344479	0.713923
TRA2B	-0.164926	0.0225597	-0.505015	2.57702e-24
ATP11A	0.234518	0.0225597	0.248282	0.000931519
KAZN	0.325782	0.0225597	0.0219855	0.943898
ESRP2	-0.193146	0.0228094	-0.373036	0.000993375
RCC2	-0.175076	0.0228094	-0.156734	0.0100793
XPOT	-0.145831	0.022817	-0.223874	0.000137326
E2F8	-0.661857	0.0230308	-0.815531	1.20778e-12
TENT5C	-0.523551	0.0231634	0.834839	5.47591e-06
WDFY3	0.210717	0.0231634	0.0102395	0.922048
MARCKSL1	0.168535	0.0232683	0.284814	5.30049e-07
SLC25A39	0.19144	0.0232683	0.260687	1.75527e-06
ODC1	-0.143613	0.0233966	0.0685932	0.234932
PREX1	-0.184786	0.0235443	-0.0293381	0.788538
DYNLRB1	0.217252	0.0235446	0.133025	0.0701034
CAPN5	-0.243717	0.0237111	-0.0253583	0.868094
NRP1	0.2955	0.0240652	0.373509	2.13112e-12
SRSF6	-0.188294	0.0242268	-0.419903	1.63661e-13
GNB1	0.128868	0.0245879	-0.0106407	0.882015
ERBB2	0.146002	0.0249021	0.289728	0.00048186
WBP2	0.181534	0.0249021	0.161985	0.0121135
DDB2	-0.297623	0.0249021	-0.188381	0.190824
ALDH5A1	0.205817	0.0249244	-0.00841615	0.955104
LXN	0.537037	0.0249428	1.81917	2.68066e-72
ARHGAP6	0.223829	0.0254584	0.632888	0.00461134
PAPOLA	-0.136255	0.0256139	-0.706231	1.266e-28
MKLN1-AS	0.488768	0.0257462	0.230886	0.555988
EMD	0.19133	0.0257462	-0.00256433	0.983697
ANXA11	0.173052	0.026507	-0.124697	0.0086847
TMEM245	-0.202855	0.0266855	-0.305554	7.18586e-07
CENPA	-0.569998	0.0276288	-0.952553	1.13931e-28
JUP	0.15578	0.0284137	0.491565	1.10655e-08
AP1M2	0.15801	0.0284137	0.034897	0.977771
MCM4	-0.155349	0.0286569	-0.307416	1.11786e-08
WDHD1	-0.252494	0.0290677	-0.460022	2.06785e-13
SELENOM	0.201657	0.0290677	0.557552	0.000341377
ZNF778	0.219436	0.0291879	0.693572	8.01595e-15
DGCR2	-0.164267	0.0291969	-0.40305	1.04929e-06
HNRNPH3	-0.19286	0.0292039	-0.483663	1.56902e-24
TSC2	0.158937	0.0292506	0.260565	0.000166868
PEBP1	0.149549	0.0292506	-0.0210515	0.779639
KAT2B	0.331822	0.0293029	0.126557	0.270045
C1orf116	0.151366	0.0296189	1.75136	6.56421e-53
NATD1	0.394491	0.0296284	0.651076	0.00187512
GMFB	-0.162506	0.0297958	-1.07234	8.91661e-53
LAMC1	0.146004	0.0297958	0.74083	3.73558e-47
XRCC5	-0.144859	0.0297958	-0.538085	2.21245e-19
STEAP1	-0.161607	0.0298254	-0.0349042	0.803657
GDF15	0.19511	0.0299461	1.3754	8.5379e-53
HIPK2	0.172842	0.0307958	0.420091	5.59022e-18
ACSL5	0.494814	0.0311522	2.27824	0.000575069
RN7SL2	0.684378	0.0311522	0.0996452	0.727601
APLP1	0.195739	0.0314178	0.194304	0.102052
CSE1L	-0.130787	0.0320965	-0.719074	1.69134e-40
DISP2	0.653788	0.0320965	1.04883	3.38826e-12
NMU	-0.518878	0.0320965	-0.910849	2.37669e-08
ORC1	-0.380359	0.0320965	-0.441258	3.03498e-07
CCDC80	0.16337	0.0322653	0.777833	1.61179e-19
FAM72D	-0.50991	0.0327796	-1.01237	2.7215e-17
C16orf89	0.322148	0.0327796	3.37614	9
HLA-B	0.244487	0.0330495	0.982858	2.40687e-39
CNST	0.187806	0.0330495	0.122175	0.301439
MND1	-0.500858	0.0336685	-0.6786	0.00394434
LRRC26	0.303052	0.0342672	0.773053	0.49749
EWSR1	-0.149861	0.0345983	-0.191808	8.70665e-05
IDS	0.199841	0.0349265	-0.127037	0.0720729
ZDHHC6	-0.277156	0.0351986	-0.289472	0.000763284
CENPO	-0.316441	0.0352288	-0.502158	4.39313e-13
DYRK1B	0.280509	0.0352288	0.879357	4.25203e-07
ARPP19	-0.167205	0.0358185	-1.20869	1.7834e-62
SLC50A1	-0.177349	0.0358185	-1.55014	1.94578e-59
PDE7A	-0.265632	0.0358185	-0.130814	0.323739
FTX	-0.408308	0.0358185	0.0236549	0.896722
EXOC3-AS1	0.290432	0.0359976	0.480485	0.0575072
DDX39B	-0.191267	0.0361973	-0.263783	7.45643e-07
GFOD2	0.199427	0.0363375	0.366951	6.05294e-05
CBX2	-0.243149	0.0365868	-0.208383	0.0929085
EPPK1	0.173143	0.0365868	0.61989	0.139384
OGDH	0.130678	0.0370152	-0.0260519	0.75697
IMMP2L	0.302234	0.0370504	0.338397	0.00236323
RAD51	-0.453443	0.0375482	-0.421979	2.57435e-05
SLX1A	-0.378717	0.0378246	-0.0924437	0.666274
TSPAN1	0.244278	0.0378432	1.02014	1.15391e-16
ARRDC4	0.259271	0.0381891	1.14071	1.18398e-18
PIP5K1C	0.183519	0.038256	0.251485	0.00155486
NAPA	0.195613	0.0388846	0.0553794	0.585535
POM121C	-0.157964	0.0390667	-0.62862	5.7205e-27
DSN1	-0.278565	0.0390667	-0.291019	0.000335073
ERI2	-0.181741	0.0390667	-0.403808	0.0031818
IRF2BPL	0.172383	0.0390667	0.182972	0.0760359
MINDY2	0.239933	0.0390667	0.181927	0.0846529
COQ10B	0.231041	0.0390667	0.0886145	0.369095
FLOT2	0.14926	0.0390667	0.00157376	0.989747
ARL4C	0.518989	0.0392546	0.827829	6.47568e-33
NIBAN1	-0.376059	0.0393401	0.0246022	0.88168
SPINT1	0.170258	0.0395519	0.333887	0.000971871
KHNYN	-0.210049	0.0400037	0.0537511	0.584612
MCM6	-0.171989	0.0400873	-0.251497	4.08012e-05
TIA1	-0.240044	0.0403944	-0.420102	5.70026e-08
GPI	0.167754	0.0403944	-0.142784	0.00334596
VAT1	0.140021	0.0403944	0.152293	0.0114881
MAP3K21	-0.323507	0.0406153	-0.655014	1.80191e-06
NDUFAF1	0.26063	0.0406717	0.0808372	0.506909
ARL8A	0.205307	0.0409065	0.265068	0.0978824
OIP5	-0.487119	0.0409149	-0.659631	1.53081e-12
ID2	0.207056	0.0413883	0.265742	0.00516289
SLC25A5	-0.131236	0.0413951	-0.554473	5.85141e-30
SLC35G1	-0.424013	0.0413951	-0.917505	2.43561e-10
RFC3	-0.330192	0.0416003	-0.697489	2.17236e-16
GDI1	0.139113	0.0416003	0.00404134	0.965515
MB	0.172069	0.0416003	1.68193	9
C4A	0.930663	0.042347	1.00227	0.0619705
NR2F1	-0.302745	0.0424058	-0.00106621	0.991786
KLHL12	-0.171545	0.0440503	-0.452479	8.48735e-07
LY6G5B	-1.13404	0.0440503	0.0261725	0.938687
ABHD10	0.159567	0.0442718	-0.166066	0.0621419
SKA1	-0.544221	0.0443653	-1.08899	1.33611e-22
PACS1	0.207279	0.0447334	0.268324	0.000224867
EXOSC10	-0.209269	0.0453088	-0.363349	2.50883e-09
TMEM144	0.14152	0.0453585	0.353594	0.0433156
PIP5K1A	-0.193111	0.0454125	-0.790414	7.96204e-36
BAZ2A	-0.175457	0.0456929	-0.296145	1.39365e-05
PCSK1N	0.40086	0.0457042	0.824198	1.02363e-08
RPS18	-0.1444	0.0458156	-0.352086	2.09267e-09
AVL9	0.161077	0.0459597	0.456095	2.5583e-13
ARF3	-0.129264	0.0462702	-0.236351	1.12505e-06
CLIC4	-0.153007	0.0465311	0.0510706	0.599301
G3BP1	-0.135798	0.0466355	-0.897568	1.71022e-54
SFPQ	-0.150341	0.0469311	-0.402863	1.33535e-18
SEC62	0.140764	0.0469311	-0.0744822	0.424191
SEC22B	-0.148868	0.0471264	-0.422507	1.61074e-11
TOM1L2	0.170509	0.0474779	0.17131	0.0483732
CPT1A	0.180647	0.0474779	-0.00797695	0.930389
ZNF512B	-0.236908	0.0478042	0.227674	0.00445124
FAM72C	-0.585321	0.0487497	-1.83159	1.32953e-14
SRSF1	-0.120189	0.049022	-0.474504	6.8532e-22
BRIP1	-0.376964	0.0491236	-0.240637	0.00663978
AKNA	-0.607174	0.0498679	-0.755311	0.000114842
PSMB10	0.263519	0.0498679	0.405224	0.0227389
GARS1	-0.123268	0.0498924	-0.452701	1.363e-14
XRN1	-0.20371	0.0498924	-0.625808	4.26012e-12
SCP2	0.134969	0.0500503	0.268292	2.85068e-06
HASPIN	-0.429921	0.0511097	-0.888806	5.78463e-11
SLC25A12	-0.32053	0.0511097	-0.407563	1.22526e-05
DAB1	-0.705619	0.0513829	2.36849	9
ANKRD24	0.307505	0.0514308	2.00113	3.60161e-05
F11R	-0.162641	0.0517518	-0.110985	0.129611
DOK5	0.556268	0.0518032
ENPP5	0.235517	0.0525148	0.48421	9
GALNT10	0.144956	0.0529689	0.78093	4.105e-41
ALDOC	0.234676	0.0529689	0.603149	5.93908e-09
LBR	-0.177034	0.0530408	0.203827	0.0145095
DUSP9	-0.439637	0.0532321	-1.22405	0.00023568
RN7SL1	0.769984	0.0538142	-0.126555	0.428035
IPO13	0.199443	0.0538623	0.265348	0.00125463
CMTM4	0.13877	0.0539817	0.394013	0.000110427
HLA-A	0.186183	0.0540854	0.5868	1.10304e-36
SLC39A1	-0.175975	0.0540854	-0.558744	1.31208e-23
PHLDA2	0.374427	0.0546753	0.34748	0.152199
HP1BP3	-0.187158	0.0551309	-0.289067	1.34817e-05
GPT	0.423463	0.0555647	0.853203	0.403723
MBTD1	-0.228053	0.0555647	0.0442651	0.769008
APP	0.136674	0.0560367	0.149773	0.000965379
SCML2	-0.324224	0.0560367	-0.36454	0.00103404
FOXRED2	0.168129	0.0560367	-0.284737	0.0184342
MGST2	0.182146	0.0562354	0.0309454	0.867296
HMGB3	-0.178541	0.0563451	-0.535334	1.84635e-22
DAPK3	0.207457	0.0564368	0.538507	5.89824e-08
SIL1	0.179534	0.0568271	0.106998	0.795475
ITPR3	-0.223281	0.0569697	0.151658	0.0229852
ALAS1	0.151627	0.0571871	0.183069	0.0014421
CREB3L2	-0.204571	0.0572114	-0.350138	1.11208e-05
SLC16A14	-0.205039	0.0582062	-0.124269	0.50873
CAPN10-DT	-0.856371	0.0582811	-0.0387937	0.939811
ZNF703	0.248253	0.0583981	-0.191943	0.090462
RAB5C	0.132284	0.0586327
MASTL	-0.290291	0.0592586	-0.369277	0.000572085
EID1	0.123151	0.0592586	-0.145836	0.0181619
E2F1	-0.22693	0.0602871	-0.108671	0.265234
NBDY	0.249363	0.0604071	-0.149757	0.14599
OCEL1	0.254161	0.060615	0.173619	0.432942
ORAI2	0.254095	0.0607261	0.204012	0.00844961
MPG	0.194863	0.0607653	0.40461	0.000115249
C7orf50	0.176432	0.0607653	-0.0110322	0.932505
MARS1	-0.137146	0.0610284	-0.409416	9.21781e-15
SHMT2	-0.128266	0.0611423	-0.545579	7.8317e-23
ANKHD1	-0.189863	0.0613508	0.0239851	0.817324
RIDA	0.227485	0.0613894	0.169844	0.0797698
CEP95	-0.401675	0.0615443	-0.179192	0.17681
MIEN1	0.180759	0.0615443	0.0153072	0.930764
POLA2	-0.25168	0.0621309	-0.252527	0.00329692
NDC1	-0.16774	0.0622333	-0.808623	7.32125e-30
MCM8	-0.236781	0.0624153	-0.366337	3.63978e-08
BCL2L12	-0.352848	0.0624153	-0.299551	0.00536651
KIAA0930	0.147485	0.0624827	-0.11009	0.180349
GLMN	-0.252721	0.062572	-0.523854	0.000190811
SLC43A1	-0.360147	0.0632379	0.157203	0.132353
H2BC5	0.371484	0.0635431	0.773968	8.43132e-10
ACTL6A	-0.185898	0.0638287	-0.405323	8.2992e-10
NUP205	-0.143303	0.0639021	-0.496012	1.30367e-20
PARP3	0.269968	0.0640386	0.152577	0.306075
DDX11	-0.218368	0.0640386	-0.0507485	0.70628
TUBB	-0.134493	0.0641113	-0.430421	1.36301e-24
TPM1	0.208935	0.0645297	0.397839	9.99989e-09
EDF1	0.142264	0.0645297	0.125781	0.232162
APOL6	0.315048	0.0646075	0.705062	2.36879e-11
FERMT1	-0.238341	0.0646075	-0.0404317	0.619607
MECP2	0.161182	0.0646075	0.0225256	0.811735
ABR	0.146973	0.065029	0.47671	7.93828e-11
MMS22L	-0.345791	0.065029	-0.466684	5.45348e-06
PRRG1	0.237799	0.0651466	0.159259	0.174906
STC2	-0.17926	0.065542	0.821678	3.73358e-58
CYLD	0.189522	0.0664899	0.286162	0.000727818
SRSF7	-0.164174	0.0665129	-0.447954	1.06641e-17
DNAJC10	-0.145852	0.0665129	-0.145021	0.0659401
MGAT3	0.66313	0.0665129	1.38262	9
MARCHF2	0.25436	0.067027	0.693322	9.8576e-11
LENG9	0.213383	0.0671074	-0.00261664	0.99637
TANGO2	0.258723	0.0682129	0.0708387	0.695106
CILK1	0.162767	0.0682129	0.0175984	0.872412
TSEN15	-0.185273	0.0688929	-0.595521	2.22558e-07
NRAS	-0.150453	0.069183	-0.805997	2.88709e-27
DNAAF11	0.432717	0.069183	1.01111	4.98895e-09
TAX1BP3	0.213094	0.069183	0.129211	0.225176
TMEM121	0.381217	0.0701316	0.152263	0.617222
NUDT15	-0.293927	0.0701512	-0.358797	9.52259e-06
RNF216	-0.193934	0.070558	-0.432588	3.4889e-09
AK1	0.196646	0.0706199	-0.0575811	0.634664
CASP8AP2	-0.322035	0.0706692	-0.153885	0.230648
SLC1A4	-0.350048	0.0710315	-0.144466	0.226027
MORN4	-0.281221	0.0714793	-0.426576	0.00610009
MEAF6	0.144725	0.0714793	-0.00341014	0.978264
PMEPA1	0.268916	0.0721737	1.42382	1.14618e-78
CENPQ	-0.413727	0.0723087	-1.35674	3.37703e-24
YTHDF3	-0.164323	0.0723711	-0.541697	7.85853e-15
CCDC86	0.187722	0.0723711	-0.334482	2.47541e-08
GLTP	0.189162	0.0729575	0.200925	0.00567883
GRPEL1	0.149468	0.0733411	-0.0828656	0.260097
SASS6	-0.318626	0.0733528	-0.76574	4.95749e-10
C19orf48	-0.197344	0.0733528	-0.338928	4.16369e-06
TSPYL1	0.117166	0.0733528	-0.18587	0.0124455
ERICH1	0.326161	0.0733528	-0.023604	0.942008
CD63	0.152093	0.0737317	0.395104	8.29204e-13
HMGA1	0.147742	0.0737317	-0.296329	1.84582e-07
HINFP	-0.357029	0.0737317	-0.058491	0.727139
TOPBP1	-0.191249	0.0748162	-0.500466	4.53105e-12
C1orf112	-0.34525	0.0748162	-0.580817	4.22539e-05
TSPYL4	0.138885	0.0750339	0.259004	0.0359597
RNF24	-0.277301	0.0750537	0.0769668	0.477603
TMEM25	0.210494	0.0751898	0.447565	1.3958e-06
RAB5B	0.124442	0.0751898	0.243264	8.06496e-05
PEX13	0.213815	0.0757822	0.306113	0.000476704
TMTC3	-0.216615	0.0757942	-0.49322	7.07956e-05
NDUFB4	0.154573	0.0757942	-0.250096	0.00134032
HMGB1P5	-0.261369	0.0761682	-0.770097	7.22026e-20
IGFBP5	0.157198	0.07684	0.110356	0.137456
PALB2	-0.279228	0.0770727	0.056562	0.727687
DBF4B	-0.45886	0.0771314	-0.767957	2.39233e-13
RHOV	0.226386	0.0775047	-0.217907	0.474938
NECTIN1	-0.185955	0.0775095	-0.563023	2.65147e-18
MCM5	-0.171291	0.077819	-0.280159	4.93641e-05
DDX24	0.115685	0.0780908	-0.0908985	0.146213
IWS1	0.182069	0.0780908	0.0115212	0.918656
PPP2R5B	0.259198	0.0787344	0.741417	5.35168e-19
PREB	-0.208075	0.0787344	-0.366628	3.67415e-07
EPB41L4B	0.223054	0.0788737	0.385774	2.57812e-05
SMIM13	0.239194	0.0790284	0.58646	3.55917e-11
OCLN	0.164107	0.0790284	0.21396	0.263014
GLO1	-0.140411	0.0796298	-0.790032	2.06747e-36
DDX39A	-0.172199	0.0796298	-0.26645	1.34946e-06
MKLN1	0.177647	0.0796298	-0.211189	0.00717147
NANOS1	0.620629	0.0796298	0.349145	0.340975
GSTA4	0.188257	0.0796959	0.185678	0.257827
SERPINA1	0.43575	0.0802802	1.20115	9
PNRC1	0.228735	0.0804229	0.73589	2.07175e-12
MGAT1	0.17258	0.0804247	0.121634	0.0602886
BRD3	0.157005	0.0808561	0.2783	0.00101911
ZC3H12A-DT	0.266057	0.0812525	0.436751	0.184913
BSG	0.156083	0.0812948	0.20895	0.00367671
FAM168A	0.160334	0.0816562	-0.00535853	0.953413
ATP8B1	0.187584	0.0817326	0.155752	0.152607
CPNE3	-0.145122	0.0818632	-1.04763	2.69186e-59
AP1M1	-0.230307	0.0818632	-0.692564	1.64349e-23
RAB10	0.116229	0.082171	-0.140233	0.0268782
SWI5	0.217901	0.082171	0.0691808	0.683932
NEIL3	-0.512996	0.0822748	-1.1264	3.53739e-17
SOGA1	-0.14656	0.0825377	-0.84854	3.83278e-44
TGFBR1	-0.235938	0.0825377	-0.464305	1.43928e-08
ELOVL6	-0.161119	0.0825377	-0.449633	0.000151334
ROGDI	0.183302	0.0825377	0.556389	0.000885612
ARHGEF39	-0.419895	0.0825377	-0.805979	0.00759982
ANTKMT	0.260511	0.0825377	0.574115	0.00864058
TRNP1	0.28802	0.0837039	0.214394	0.00157602
RPL41	-0.166429	0.0837378	0.0474786	0.849315
IVNS1ABP	-0.172211	0.0838662	-0.252596	0.0176805
CHEK2	-0.237794	0.0846629	-0.119593	0.38269
RALB	0.1815	0.0848556	0.181483	0.00352183
MDC1	-0.210464	0.0849009	-0.456327	1.12989e-11
NAGPA	-0.350199	0.0849009	-0.605067	4.96029e-06
TUBB2A	0.300034	0.0849009	0.350815	1.28347e-05
ZYX	0.209995	0.0849009	-0.222941	0.000125953
RPS6KA6	0.258767	0.0849009	-0.038292	0.772784
BSDC1	0.215372	0.0852383	0.104069	0.226871
MPV17	0.229304	0.0854661	0.0412059	0.754616
SLC35E1	0.142842	0.0855844	0.170997	0.00217597
ACLY	0.111664	0.0855844	-0.0205172	0.780452
HADHB	0.124964	0.085824	-0.142007	0.105459
NEK6	0.157562	0.0860949	0.444581	1.11234e-09
ATF5	-0.18445	0.0864213	-0.207615	0.00726552
SENP1	-0.255409	0.0870393	-0.53346	2.99572e-11
TSPYL2	-0.214069	0.0871375	0.579141	1.3454e-11
CD99	0.151999	0.0873239	0.172085	0.00296337
TCERG1	-0.28871	0.0880382	-0.444421	7.0041e-12
CSKMT	-0.30221	0.0880382	-0.280231	0.531185
ZCCHC17	0.214349	0.088135	-0.193012	0.0497984
AP1G1	0.132457	0.0887149	-0.0678929	0.394048
NGEF	0.250427	0.0891666	0.11548	0.116392
RBL1	-0.277788	0.0892157	-0.679164	1.04579e-15
GTPBP2	-0.223577	0.0893636	0.581475	5.12031e-13
GPR63	-0.358001	0.0905027	-0.523266	0.110474
DHRS7	0.121506	0.0906748	0.125357	0.0489595
LINC01133	-0.298509	0.0906975	2.63982	4.7785e-37
BCL2L1	0.151461	0.0908624	-0.0546128	0.334509
TMEM276	0.242195	0.0909621	0.445485	0.00771361
OAT	-0.262361	0.0913139	-1.18726	6.9506e-53
DIAPH1	-0.123716	0.0915078	-0.454777	5.13518e-15
RFC1	-0.156708	0.0916321	-0.413105	1.87803e-07
TOB1	-0.133245	0.0916321	-0.0656343	0.570441
SLC41A3-AS1	0.475106	0.0916749	-0.264591	9
ARMT1	0.140844	0.0918422	0.0589212	0.679537
GEN1	-0.3887	0.0920513	-0.685632	3.08339e-11
DBI	-0.124208	0.0922238	-0.879429	1.88476e-37
TTL	-0.187528	0.0922238	-0.675614	8.18605e-29
PRPF4	-0.209931	0.0922238	-0.741891	1.75802e-28
FBXO2	0.29242	0.0922238	0.907673	4.83696e-05
BCKDHA	0.239347	0.0922238	0.296792	0.0061152
MDH2	0.132729	0.0922238	-0.019885	0.832228
ECHS1	0.135755	0.0922238	0.0162948	0.853543
ALG10	-0.269856	0.0923106	-0.589899	0.000168542
H4C8	0.262753	0.0924025	1.01477	1.98493e-22
CDCA7L	-0.209977	0.0926646	-0.544246	1.8375e-15
SLC66A2	0.218071	0.0926646	0.448454	1.97114e-05
DHFR	-0.136207	0.0926646	-0.141871	0.054339
HSD11B2	0.195887	0.0926646	-1.53153	0.0759701
GMNN	-0.274759	0.092725	-0.6015	7.62199e-13
PODXL2	0.150173	0.0927424	0.425227	1.08042e-06
ZNF232	-0.233716	0.0927424	-0.161936	0.647431
TOM1	0.200906	0.0929383	0.727836	6.35724e-08
CNDP2	0.102786	0.0929383	-0.0197925	0.819964
ZNF410	-0.184511	0.0930904	-0.700647	5.17081e-16
ATP6AP2	0.127948	0.0932623	0.122598	0.0825497
MYO1D	0.165539	0.0936976	0.611374	6.55068e-22
REEP6	0.174971	0.0938492	0.873669	2.43225e-12
PTBP1	-0.123767	0.0950861	-0.448184	5.76491e-14
FOSL2	0.278469	0.0951318	0.148398	0.0186796
ESRP1	-0.152324	0.0955295	-0.327302	0.635028
IFRD1	-0.235465	0.0956287	-0.231705	0.000333485
PRDX2	0.130021	0.0960242	0.217205	0.000538695
DDX55	-0.236462	0.0964149	-0.250287	0.0121553
BMPR2	0.147	0.0964149	0.190675	0.0204381
VDAC1	0.130003	0.0964149	-0.0381379	0.573211
NDUFAF3	0.207071	0.0964149	-0.0311044	0.863385
CELF1	-0.146654	0.0964819	-0.305852	8.37255e-07
CLDN3	0.22793	0.0964819	-0.292519	0.0545477
SEC24D	-0.209256	0.0964819	-0.0545663	0.633336
CNTRL	-0.553063	0.0966691	-0.381317	0.00163801
UTP20	-0.227115	0.0969289	-0.55916	2.97185e-23
CHMP2B	-0.174738	0.0969935	-0.3967	1.04387e-05
OAZ2	0.136187	0.097448	-0.165375	0.00699758
KLHL22	0.214104	0.09828	0.0829392	0.6477
CETN2	0.191105	0.0984638	0.12716	0.103043
ALOX15	0.155281	0.0987329	0.886767	9
POGK	-0.146448	0.098767	-1.17423	3.11729e-72
TUBB3	0.23717	0.098767	0.373666	1.38117e-06
MDM4	-0.29942	0.0988759	-0.34828	0.000346155
SLIT1	0.272536	0.0988759	0.32038	9
CHID1	0.172724	0.0988801	0.184314	0.0160397
CHAF1A	-0.194509	0.098957	-0.428211	8.05825e-09
NPIPA5	-0.733886	0.099275	0.37025	0.416096
RAD54B	-0.355484	0.099387	-0.762741	6.29081e-23
KCND3	0.317776	0.0997407	1.52569	9
ID1	0.255808	0.099871	0.281353	0.00115948
CLTB	0.188088	0.100263	-0.0335678	0.799646
PRR36	0.240236	0.10034	-0.129588	0.667376
NUDT1	-0.257802	0.101126	-0.225951	0.184099
SF3A3	-0.162634	0.101697	-0.789501	5.84358e-44
EXOSC2	-0.214021	0.102112	-0.517258	4.43185e-11
CDC37L1	0.260317	0.103981	0.133793	0.408466
SLC7A5	-0.362151	0.104167	-0.62609	1.50821e-18
NETO1	0.137416	0.104342	0.234101	0.807363
CDK19	0.121163	0.10465	0.369172	2.91193e-05
GRAMD1A	0.176176	0.10661	0.544532	1.23232e-06
BCAM	0.227168	0.10661	0.230755	0.0195899
LZTS2	-0.190439	0.106633	-0.0959598	0.405861
YTHDC1	-0.145982	0.106633	-0.0512574	0.53551
SSR1	-0.147235	0.106678	-0.311054	3.0906e-06
NUDT14	0.210377	0.107459	1.05371	1.72191e-09
GATAD2A	0.156227	0.107746	-0.0229486	0.825147
LIN9	-0.306229	0.107818	-0.707764	8.60459e-15
G6PD	0.148969	0.107818	0.106476	0.119068
MTSS2	0.159376	0.107882	0.349462	9.32768e-05
EIF4EBP2	-0.119173	0.107973	-0.0870173	0.219251
EML2	0.218358	0.107973	0.0652795	0.675225
HNRNPA1	-0.118976	0.108402	-0.461082	2.81696e-27
RNF103	0.180607	0.108504	0.17227	0.114008
OTUD5	0.177481	0.108555	-0.095567	0.248913
RECQL4	-0.283973	0.108555	-0.0767573	0.45443
DKC1	-0.116801	0.109228	-0.497774	1.26271e-22
ACAD10	0.177076	0.109228	0.280697	0.0106074
TNFSF13	0.221526	0.109228	0.331096	0.130365
CSK	0.174597	0.109228	-0.00481837	0.966492
PDHB	0.125823	0.109231	-0.253177	8.08661e-05
CCDC103	0.672178	0.110174	0.264271	0.359368
LHPP	0.254949	0.110406	0.434654	0.0930903
KMT2B	-0.299349	0.110406	0.0105958	0.942774
ATP6V1F	0.154294	0.110795	0.351321	2.26649e-07
TSPAN15	0.190669	0.110795	0.312784	1.6701e-05
RAD54L2	-0.206759	0.110795	-0.195036	0.0294073
PDZD8	0.155556	0.110803	-0.0842856	0.269815
ATP5PO	-0.137754	0.111253	-0.427878	1.32794e-17
H2BC12	0.218747	0.111253	0.387089	0.00294304
CENPM	-0.300262	0.112284	-0.249346	0.0797504
ZNF318	-0.218691	0.112523	-0.101801	0.265608
ALDH3B2	0.168853	0.112735	-0.0750054	9
SUSD2	0.458361	0.112988	0.636429	0.00866511
UGT1A6	-0.430723	0.112988	5.22695	9
HNRNPA2B1	-0.124221	0.113137	-0.448106	1.21175e-26
CTSF	0.269686	0.113137	0.504458	0.000125977
BRD8	-0.216233	0.113137	-0.260872	0.00178279
MMD	-0.454171	0.11316	-0.364743	0.00112783
TEDC2	-0.338519	0.11316	-0.407583	0.0118618
UBE2R2	0.159458	0.11316	-0.129611	0.0873695
IER5	-0.258906	0.113842	0.204296	0.0339229
TMEM147-AS1	-0.473282	0.114244	-0.386882	0.210242
TRIM59	-0.234734	0.114461	-0.835276	5.76446e-17
NUP210	-0.121894	0.114526	-0.621321	4.45135e-29
TBCD	0.128847	0.115425	0.162291	0.0289826
PPP2R3B	-0.31273	0.115519	-0.247356	0.112628
SRXN1	-0.138562	0.115855	-0.565442	7.43869e-27
NIPAL2	0.176358	0.115896	0.58074	0.030937
CITED2	-0.108833	0.115927	0.514169	7.78686e-09
VOPP1	0.137715	0.115927	-0.294079	1.39746e-06
DCTN6-DT	0.799681	0.115927	0.190008	0.886667
SNHG15	-0.3008	0.115932	-0.269453	0.0391627
PPP2R1B	-0.205682	0.116176	-0.700987	2.37757e-27
MYO1B	0.207139	0.11623	0.0290016	0.749547
NALF2	0.191703	0.117015	0.886767	9
CENPJ	-0.470063	0.117044	-0.844206	3.48588e-09
APEH	0.107172	0.117117	-0.136363	0.0173844
CDC25A	-0.242558	0.117266	-0.225449	0.000907366
ZSCAN26	-0.470161	0.117926	-0.373901	0.0201999
GFM1	0.128489	0.118187	-0.260488	0.00046077
RGS17	-0.839702	0.119318	-0.806599	0.00133302
ARL6IP6	-0.396691	0.119468	-1.18343	5.10635e-22
TAF1C	-0.307119	0.119468	0.21363	0.0759646
UBL3	0.157725	0.120505	0.191883	0.0281431
SLC6A9	-0.235601	0.120505	-0.238089	0.133565
PAIP1	-0.126641	0.120657	-0.735223	2.67105e-37
SUPT16H	-0.116811	0.120657	-0.52361	2.41012e-22
ZZZ3	-0.167589	0.120657	-0.689004	2.16463e-20
MCMBP	-0.150008	0.120657	-0.517059	4.90167e-16
WDR35	-0.228339	0.120657	-0.536891	4.4465e-11
GINS4	-0.274484	0.120657	-0.455749	3.44921e-09
TDP1	-0.213498	0.120657	-0.465969	4.68364e-07
HNRNPM	-0.125829	0.120657	-0.237975	5.42719e-07
SHROOM3	0.14837	0.120657	0.401753	1.25084e-06
BRI3	0.187199	0.120657	0.437417	3.8966e-06
DMXL1	0.14915	0.120657	0.263419	0.00103886
ETFA	0.117689	0.120657	-0.205384	0.00723979
CA12	0.13627	0.120657	-0.17598	0.0120819
ZNF518A	-0.213086	0.120657	-0.465633	0.0524498
CCDC78	0.277071	0.120657	0.770174	0.128276
AGPAT1	0.148752	0.120657	-0.0787125	0.275144
CD58	-0.496271	0.120657	-0.0706896	0.733747
MSH5-SAPCD1	-0.90711	0.120657	0.160334	0.865042
ERP29	0.130213	0.120657	-0.0114073	0.892896
MEX3C	-0.198343	0.120752	-0.674196	2.05547e-15
PTK7	-0.223068	0.121131	-0.218569	0.0017981
SUMO3	-0.147604	0.121418	-0.447091	1.47038e-16
CTSH	0.121383	0.121418	-0.0406609	0.730371
LSM4	-0.164414	0.121554	-1.06493	5.29078e-41
KLC1	0.153773	0.121554	0.317019	1.64249e-08
CDH1	0.110034	0.121554	0.986887	0.000251402
PRPF38B	-0.193293	0.122136	-0.29004	6.7236e-06
PRMT1	-0.142194	0.122285	-0.387868	2.00024e-11
CALM1	0.105573	0.122285	-0.13163	0.00444238
STK38L	0.193933	0.122556	0.38692	8.68979e-08
C4orf3	0.171729	0.123025	0.884534	1.3052e-46
IYD	0.24819	0.123025	2.81665	9
EXOSC9	-0.245295	0.123194	-0.554175	1.20163e-10
SNX10	-0.242803	0.123404	-0.459426	3.30056e-05
MTA1-DT	0.332183	0.123404	-0.0337921	0.954345
MOV10L1	-0.685518	0.123404	-0.153304	9
SBDS	-0.143047	0.123748	-0.715978	1.03761e-30
FLNB	0.108713	0.123749	0.460392	1.19026e-22
UBA7	0.250147	0.124038	1.74063	2.30223e-11
C11orf71	0.161044	0.124038	0.647863	0.0745539
RRAGD	0.213899	0.124038	0.572948	0.198174
LRRC23	0.312392	0.124235	0.494672	0.0265251
SNAP29	0.14151	0.124289	0.298216	0.000119397
POLR1HASP	-0.444096	0.124613	-0.00942848	0.975546
TRMT112	-0.171151	0.125137	-0.409702	2.99537e-09
APOL3	0.381814	0.125137	2.12768	9.00391e-05
BIVM	-0.259231	0.125137	-0.154638	0.267562
SLC25A24	0.177572	0.125137	-0.0331457	0.787192
NDUFA2	0.167431	0.12515	0.104893	0.438173
NAT14	0.245832	0.125437	0.331897	0.0587019
TARDBP	-0.116875	0.126186	-0.337016	2.38136e-10
IFI27L2	0.309574	0.126186	0.639342	0.00490113
CYB5D2	0.187253	0.126188	0.386204	0.0190543
TOMM34	0.136236	0.126208	0.0811242	0.171852
PLAAT4	0.489528	0.126231	1.79038	1.34587e-08
PRSS53	-0.723363	0.126231	0.499581	0.0881946
NELFCD	0.11232	0.126231	-0.000286761	0.997555
CHKA	-0.207062	0.1264	-0.736554	1.94921e-17
GJD3-AS1	0.246955	0.1264	1.24926	0.00346658
ANXA1	-0.349618	0.1264	0.0577732	0.478276
NOTCH2	-0.15065	0.126806	-0.255471	1.28594e-06
ATAD5	-0.353279	0.126806	-0.60253	1.13559e-05
PCCB	0.128959	0.126806	-0.26415	0.00143121
EEPD1	0.176339	0.126806	0.250602	0.00523173
WNT7B	0.21914	0.126806	0.0184287	0.881918
MFSD6	0.137813	0.126821	0.0342052	0.80324
UPK3A	0.305892	0.126821	-0.726667	9
CREBL2	0.156206	0.126838	-0.149331	0.0817257
ADK	-0.165166	0.127124	-0.921882	4.50887e-57
BSCL2	0.19311	0.127124	0.641382	8.53944e-05
RPP25L	-0.211323	0.127438	0.0318107	0.911275
SRP14	0.121461	0.127773	0.179811	0.000484984
IFNGR2	0.18797	0.12802	0.19839	0.0088976
CD9	0.113092	0.12802	-0.134379	0.105301
C1orf74	0.233914	0.12802	-0.0541421	0.791392
UQCR11	0.155909	0.128109	0.364662	0.000669341
DPF2	-0.171515	0.128262	-0.40152	1.03482e-07
OSR2	0.238923	0.128262	0.715659	0.232404
SMDT1	0.197285	0.128262	0.057701	0.794038
ASAP1	-0.228996	0.128262	-0.00576331	0.951895
PPFIBP1	-0.226975	0.129408	-0.0498084	0.558413
HLA-C	0.143584	0.129427	0.794213	1.17175e-24
ACOX1	0.154777	0.129427	0.144747	0.0195741
SMG1P2	-0.993858	0.129427	-0.74805	0.065326
NUDT4	-0.140935	0.12996	-0.195614	0.0123351
CDCA4	-0.24526	0.12996	-0.0282871	0.752161
SLC25A23	0.131212	0.12996	-0.0150453	0.886667
SAR1B	0.119846	0.130111	-0.175224	0.0487438
BORCS7	0.267286	0.130111	-0.0359644	0.841191
BACE2	0.366098	0.130413	0.0663539	0.286298
NOVA1	0.256408	0.130868	0.599957	0.000237423
ELMO3	0.154095	0.131872	0.449494	0.486107
DPP3	0.140874	0.131991	0.300675	9.4673e-05
SLC25A40	-0.217921	0.132392	-0.290847	0.0403221
G6PC3	0.159059	0.132392	-0.0150275	0.901589
MRFAP1	0.108281	0.132862	0.113429	0.0282194
EMC3	0.184648	0.133284	-0.0233476	0.831268
FAM8A1	0.148208	0.133579	0.0474058	0.766756
SAMD15	0.313416	0.133641	0.721852	0.151336
MME	0.118348	0.133865	0.420511	0.0826789
MAFB	0.137888	0.133865	3.10003	9
FBXO33	0.229762	0.133946	0.105479	0.353748
GINS2	-0.262927	0.134727	-0.504255	5.4525e-09
STS	0.236044	0.134738	0.436658	5.62427e-07
SUV39H1	-0.321713	0.13487	-0.809423	8.66594e-18
MAGEF1	0.123557	0.135158	0.121886	0.234597
ELOB	0.148178	0.135412	0.351597	0.0053342
CTBP1-AS	-0.601754	0.135435	0.654503	0.505313
TRIM8	0.183882	0.13622	0.337728	7.67621e-06
MFSD2A	-0.571251	0.136264	-1.08045	2.044e-11
MT2A	0.190763	0.136651	1.12414	1.23232e-06
PRKN	0.531064	0.137075	2.94209	9
FAM83F	-0.181928	0.13718	-0.318518	9
PIGW	-0.162869	0.137467	-0.463933	4.4539e-05
PITPNA	0.108073	0.137878	0.207255	0.00207658
CLN8	0.164821	0.138964	0.994787	2.82158e-13
LEPROTL1	-0.178247	0.139632	-0.600835	4.1421e-10
PLEKHJ1	0.18298	0.140324	0.241453	0.0211305
NECAB3	0.186581	0.141056	0.752572	1.39758e-07
IDH2	0.137275	0.14134	0.512187	2.31809e-13
CASP6	-0.282683	0.14134	-0.697049	2.83065e-09
MAGEA3	0.109389	0.142271	-0.367389	9
FNBP4	-0.261071	0.142323	-0.222495	0.010803
FYN	-0.326697	0.142479	0.134005	0.282393
MBOAT7	0.137134	0.14321	0.0200296	0.860829
PTPRF	0.096943	0.143705	0.36573	3.88817e-08
OAS3	-0.255027	0.143967	0.361202	9.96728e-10
NUP50	-0.146309	0.143967	-0.290262	2.92841e-07
CENPH	-0.2444	0.143967	-0.469305	0.00395473
SFXN2	-0.201141	0.143967	-0.590086	0.0422528
DNMT3B	-0.375262	0.143967	0.308003	0.0704197
PPP3CB	-0.160553	0.144069	-0.321344	7.32269e-07
RABL2B	-0.235518	0.144118	0.298636	0.0591988
ERICH2	0.41893	0.144523	0.338927	0.441707
PLXNB1	-0.194316	0.145428	0.801091	9.13781e-21
TCEA2	0.202753	0.145428	0.413553	0.00565692
ABHD11	0.18937	0.145428	-0.137341	0.343232
CAAP1	0.195818	0.145428	-0.154285	0.359308
NKX3-1	0.118783	0.146532	-0.126753	0.643934
TMEM219	0.17447	0.146947	0.40547	8.44225e-05
LINC00467	-0.182619	0.147397	-0.615104	0.00339791
NRF1	-0.31226	0.147537	-0.559154	1.95508e-06
NXPE3	0.189897	0.147601	-0.18968	0.0164204
U2SURP	-0.159036	0.148034	-0.384903	2.15648e-07
EMB	-0.124901	0.14889	-0.84778	2.70884e-13
DDT	0.15632	0.14889	0.389733	0.00106919
REEP5	0.123048	0.14889	-0.166841	0.0318434
SDC4	0.129217	0.149246	0.706681	2.97931e-45
MT1X	0.30429	0.149246	1.48175	6.80224e-08
ZDHHC24	0.167799	0.149385	0.363269	0.00412242
CMPK1	0.115813	0.149572	-0.0374734	0.719291
ICA1L	0.377921	0.150023	0.130469	0.689542
GABPB1	-0.263912	0.150642	-0.422259	4.87721e-06
MT-RNR1	-0.116621	0.150669	0.613828	4.8934e-41
SPTLC3	0.187813	0.150735	0.398658	1.76709e-07
HSPA9	-0.0964929	0.150912	-0.528394	1.79284e-26
WDR26	0.11458	0.151372	0.170793	0.0120213
MAPRE1	0.129026	0.151484	-0.206079	0.000325809
GDI2	-0.0942266	0.151572	-0.389471	6.91506e-13
PHF10	0.145182	0.151572	0.0655164	0.645452
CDC34	0.187543	0.151858	0.259598	0.00736
H3-3A	0.107404	0.151858	0.0330087	0.646807
NUTM2B-AS1	0.319788	0.151891	0.0495059	0.601426
ZCCHC4	-0.316794	0.152634	-0.431937	0.00213327
NUCB2	-0.153954	0.152634	0.0245429	0.847746
PKDREJ	-0.550288	0.152696	-0.663006	0.304194
HMBS	-0.189978	0.152894	-0.588824	4.44574e-09
CNTNAP2	-0.44849	0.153231	0.0189089	0.987111
BLOC1S2	-0.21481	0.153488	-0.176797	0.131817
FAM20B	-0.170721	0.153835	-0.759588	6.85853e-18
ATP6V0D1	0.134506	0.153835	0.101346	0.178431
WIZ	0.155303	0.153835	0.103948	0.302574
MARVELD1	-0.119833	0.153835	0.0654188	0.458533
PLPP5	-0.171117	0.153835	-0.0429967	0.821745
EMC10	0.141274	0.153895	0.612454	1.88354e-22
GRPEL2	-0.154889	0.153895	-0.39517	1.73155e-06
KCTD21	0.23184	0.153895	0.32892	0.00485223
PIR	-0.194917	0.153895	0.16799	0.282945
APRT	0.157603	0.153895	-0.00411483	0.977369
OXSR1	-0.140975	0.154158	-0.270133	2.61683e-05
PAWR	0.166378	0.154158	-0.149	0.124446
TTC9	0.232935	0.154342	1.63492	1.13116e-05
CENPL	-0.285629	0.154624	-0.556165	1.35044e-17
IMPA2	-0.167903	0.154865	0.118655	0.253903
LAMTOR1	0.124823	0.155297	-0.186539	0.00562691
TRIAP1	-0.159805	0.155536	-0.583024	2.40562e-11
SYS1	0.18868	0.156154	0.262179	0.000218706
DNAI7	0.586534	0.156547	1.89216	9
S100A11	-0.158715	0.156775	0.30483	3.14387e-07
CLSPN	-0.235793	0.156823	-0.323853	3.95216e-06
RIC8A	0.129234	0.157944	-0.0355312	0.674246
SERINC1	0.111336	0.158047	-0.0835327	0.321118
ZNF440	-0.261848	0.158754	-0.51421	1.47737e-05
AP1B1	0.11664	0.158846	-0.138401	0.0382106
APOL2	0.207868	0.159041	0.798276	1.32322e-14
SRPK1	-0.135167	0.159571	-0.344811	3.02349e-06
RHPN2	0.145686	0.159571	0.161143	0.102516
C5orf24	0.127973	0.159571	0.0494661	0.663021
HIBADH	0.117129	0.160225	0.198297	0.0109324
AMN1	0.362913	0.16089	0.271412	0.345251
ATP6AP1	0.117716	0.161287	0.333898	1.67496e-09
INAFM2	0.188984	0.16205	0.197443	0.00518936
DHX33	-0.162239	0.162079	-0.531853	5.64739e-13
DHX15	-0.143323	0.162216	-0.441437	4.64056e-13
SGK1	-0.592678	0.162228	0.144317	0.222794
CREBRF	0.261168	0.163003	0.644043	2.98601e-05
SLC43A2	0.142635	0.163003	0.381744	0.0320962
ANAPC13	0.143593	0.163003	-0.0987655	0.406876
DALRD3	0.195384	0.163003	0.0809959	0.60976
SHTN1	0.14299	0.163081	-0.153616	0.172067
TOR1AIP1	0.121189	0.163331	-0.221611	0.0328762
GPRC5B	0.245082	0.164739	0.480425	2.85307e-11
XBP1	-0.127023	0.165276	-0.304605	3.57904e-05
CYB5R3	0.145764	0.165276	0.0184891	0.844535
RESF1	-0.205061	0.165387	0.266999	0.00454134
ACSL1	0.102156	0.165387	-0.184496	0.0535221
FGGY	0.216925	0.165387	0.28039	0.121068
STRADB	-0.181656	0.166036	-0.172943	0.0753881
APH1B	0.174419	0.166036	-0.145713	0.287169
RAPGEF2	-0.231062	0.166036	-0.0908696	0.309982
USP46	-0.130079	0.167025	-0.481045	3.489e-10
MYH14	0.144326	0.167025	0.411572	0.00281563
ATG13	0.13884	0.167025	-0.0477762	0.570441
SLC12A6	0.275061	0.167414	0.41746	1.66416e-10
RAD18	-0.219123	0.167776	-0.446633	1.36763e-10
RAB17	0.209556	0.167776	0.725612	0.00573005
RPS5	-0.11948	0.168913	-0.42007	1.94996e-16
RETSAT	0.1156	0.168913	0.366655	1.13008e-11
NDUFB2	0.170168	0.168913	0.221871	0.0521489
CCDC93	-0.200019	0.168913	0.154249	0.0867682
OGDHL	0.244236	0.168913	0.2134	0.497832
ZNF286A	-0.213292	0.169004	-0.150513	0.221426
LYST	0.237785	0.169887	0.876117	7.17109e-12
PLD3	0.125084	0.17071	0.714461	1.94943e-21
MBLAC2	0.150254	0.17071	-0.0697023	0.654538
COL6A2	0.142974	0.170872	1.11507	2.35373e-63
YJEFN3	-0.680588	0.170872	0.57604	0.129182
ALS2	-0.202221	0.170991	-0.34332	1.06666e-05
ZNF213-AS1	-0.290233	0.170991	-0.559725	0.00438798
MRGPRE	0.610297	0.171685
KLHL24	0.204027	0.171748	0.789424	3.18859e-11
GEMIN7	-0.324928	0.172307	-0.750977	2.51503e-10
VPS33B	0.249597	0.172307	0.33344	0.0697605
PIK3R3	0.109753	0.173367	0.899913	2.91973e-44
PPIF	0.113978	0.173455	-0.165125	0.00146362
USP15	-0.156646	0.174241	-0.292685	0.00034744
LRR1	-0.250966	0.174356	-0.612892	3.89492e-13
ACTG1	0.126985	0.174356	-0.110213	0.0523016
H1-0	-0.130478	0.174483	-0.749388	1.73695e-40
CCT6B	0.271413	0.174483	1.02392	0.114154
LMBRD1	0.174503	0.174483	0.111676	0.563339
PFAS	-0.186483	0.174662	-0.490136	9.56839e-10
SENP2	-0.152147	0.174662	-0.43877	3.68809e-09
COMMD10	-0.176753	0.174662	-0.817785	8.89301e-09
COX17	0.213944	0.174662	-0.181589	0.15087
ZNF177	0.581125	0.174662	0.134267	0.69307
NXF2B	-0.25349	0.174662
CAPNS1	0.117603	0.175325	-0.123353	0.0272609
VPS37B	0.150443	0.175774	0.249832	0.000586126
YTHDC2	-0.181758	0.17615	-0.45623	1.21729e-07
HERC2P9	-0.839675	0.176601	0.171643	0.456915
HERC2P9	-0.839675	0.176601	0.171643	0.456915
ARGLU1	-0.283968	0.176915	-0.0808974	0.461688
DNAH1	-0.530566	0.177913	0.899431	0.00038405
TBC1D3L	-0.535026	0.178281	0.86033	0.000464001
IKBKB	-0.255972	0.178281	-0.285556	0.00708341
LSM10	0.194543	0.178281	-0.00485259	0.973086
CDYL2	0.192931	0.178361	0.114924	0.441707
NIPSNAP1	-0.115236	0.178481	-0.439605	2.301e-10
CBLN2	-0.104217	0.178481	-0.058593	9
CPSF4	-0.194133	0.178582	-0.46697	3.59419e-06
ABCA3	0.128306	0.178655	0.447263	2.8315e-07
NEMP1	-0.221204	0.179039	-0.137219	0.140929
GNG4	0.309066	0.179039	-1.05981	9
PATL1	-0.179243	0.179683	-0.232107	0.000991052
RPSA	-0.108321	0.179723	-0.365607	3.83256e-14
GCNT2	0.265662	0.179723	0.243518	0.0079584
CHAC1	-0.363065	0.179932	0.194537	0.507947
UBA6	-0.143367	0.180425	-0.526768	7.59635e-15
PDS5A	-0.113354	0.180425	-0.455374	1.65822e-13
ERLIN2	0.119015	0.180554	0.475047	1.68004e-12
GPNMB	0.161927	0.180554	1.19566	0.0118062
ASXL1	-0.138453	0.180599	-0.159707	0.00628826
TNFRSF12A	0.213439	0.180859	0.280811	0.00205088
KRT18	0.130868	0.18125	-0.0294311	0.686321
PFKP	0.18608	0.181694	0.215795	0.000385058
KIAA0586	-0.17128	0.182934	-0.499681	8.96684e-10
MTMR4	-0.127376	0.182997	-0.392225	1.072e-08
TDRKH	0.150116	0.182997	-0.227444	0.0547023
HAUS1	-0.238487	0.183139	-0.899786	3.18729e-21
PPP1R7	0.135555	0.183139	0.168652	0.191833
WASHC2C	-0.158407	0.183251	0.157466	0.165016
POLD4	0.226664	0.184477	0.459272	0.000525567
RAB3A	0.195935	0.184981	0.70222	9.96943e-05
MAT2A	-0.137486	0.184981	-0.20739	0.000281442
PLEKHG4	-0.370103	0.185126	-0.501279	0.00344661
CHCHD10	0.184489	0.185368	-0.375157	0.0186391
DNAJC3-DT	0.324919	0.185368	0.214267	0.705432
HNRNPH1	-0.306734	0.18554	-0.409583	4.32757e-16
DCTN5	-0.134434	0.18554	-0.272144	7.70927e-06
KIAA0232	0.140062	0.18554	0.289945	0.000329553
MEF2D	0.159399	0.18554	0.129129	0.163588
N4BP3	0.237185	0.18554	0.434246	0.661945
ARL6IP4	0.127	0.18554	-0.032849	0.75287
NSMCE1	0.141417	0.18554	-0.0507795	0.754616
ZG16B	0.163298	0.185592	1.56666	1.00155e-07
LINC00847	0.151931	0.185592	-0.249828	0.218945
MRPL40	0.152354	0.186119	-0.356365	0.00186264
CEP290	-0.203315	0.186336	-0.136413	0.284596
CNOT7	-0.114417	0.186616	-0.416507	9.32173e-08
EGF	-0.466243	0.186616	-0.146795	0.774241
RYBP	0.153566	0.186616	0.0294482	0.795523
KRT8	0.118025	0.186703	0.631125	1.13109e-44
MMP24	0.297549	0.186703	1.74143	3.55424e-24
LMBRD2	0.155024	0.186703	0.195356	0.104096
ATP5F1E	0.138016	0.186703	0.181311	0.428035
LUC7L	-0.299149	0.186703	-0.00186272	0.990891
FKBP9	-0.15652	0.186751	0.351276	2.72537e-10
BCKDK	0.14202	0.186751	0.0774686	0.467321
NDUFA8	0.146165	0.187145	-0.0336469	0.768703
PRAF2	0.240649	0.187566	1.41723	0.0532542
CTSK	-0.624721	0.188285	0.392454	0.254712
ACO1	0.136365	0.188285	-0.0371638	0.672089
ITM2B	0.133714	0.189786	0.073977	0.388381
NCAPH2	-0.191733	0.190026	-0.380121	8.40575e-07
ERLIN1	-0.214454	0.190079	-0.389475	5.33941e-07
H3C10	0.24664	0.190079	0.887957	5.78471e-06
PCDHGB1	0.530576	0.190079	-0.108644	9
TRAF5	-0.347886	0.190117	-0.155106	0.414449
DNA2	-0.300651	0.190292	-0.318119	9.10777e-05
CRK	0.130078	0.190637	0.00330702	0.97126
TMEM63B	0.154161	0.190749	0.841758	1.63355e-40
DNAL1	0.197983	0.191105	0.728815	1.44211e-09
CLSTN3	0.12393	0.191403	0.999313	6.99213e-27
GABARAPL2	0.125781	0.191845	-0.151	0.0944794
LRBA	0.13434	0.192271	0.0949196	0.206167
MSRB2	0.177489	0.192271	0.135649	0.540665
NSDHL	0.20037	0.192271	0.0483265	0.65447
TAF1D	-0.150062	0.192963	-0.430659	5.02531e-07
BBLN	0.208858	0.192963	0.649026	2.77601e-06
HAUS4	-0.150644	0.193992	-0.229543	0.0768187
AMDHD2	0.244875	0.194138	0.440301	0.000301353
TRERF1	-0.231629	0.194138	-0.24148	0.00123597
LRRC8D	-0.123119	0.194716	-0.327436	2.03107e-05
SECISBP2L	0.14738	0.194863	-0.0702199	0.486885
COPS7B	-0.197448	0.195862	-0.20061	0.0103114
BAG6	0.10512	0.195862	-0.0926963	0.103249
RPIA	-0.228791	0.196148	-1.00596	8.18769e-23
GEMIN5	-0.174779	0.196319	-0.773159	3.61493e-23
TUBE1	-0.244694	0.196813	-0.130118	0.573041
XPO6	-0.125198	0.196892	-0.741081	1.99627e-45
HAGLR	-0.434027	0.196892	-1.60956	0.00909968
PCAT6	0.513634	0.196892	0.864256	0.0255767
TCF20	-0.152108	0.197077	-0.256558	0.000457799
NAT2	0.563155	0.197077	2.85075	0.00372669
BTBD1	0.141265	0.197268	-0.474438	6.44539e-14
BABAM2	0.179569	0.197469	-0.152692	0.246139
PDS5B	-0.186147	0.198024	-0.497656	1.71092e-09
SYCE3	0.323744	0.198024	1.81634	9
ZDHHC18	-0.284808	0.198319	-0.911572	4.12005e-24
RELL1	0.204467	0.198319	0.260385	0.226098
PARP1	-0.0896224	0.198613	-0.339051	2.65382e-13
BTRC	-0.247295	0.198613	-0.533861	5.75466e-08
SH3TC1	0.241581	0.198613	0.635019	9.94666e-05
FNDC10	0.173702	0.199299	0.52994	0.00505067
TMEM39A	-0.250355	0.199379	-0.00833639	0.94513
KIF3A	0.179442	0.200343	0.141563	0.305365
PDHX	0.124691	0.200343	0.0147164	0.907153
LCLAT1	-0.211148	0.200362	-0.350033	0.00033617
CEP128	-0.342806	0.200425	-0.653802	9.08824e-07
MFSD14A	-0.146191	0.201444	-0.231	0.0164805
NUP107	-0.168138	0.201919	-0.534144	2.77799e-16
PSIP1	-0.138461	0.202076	-0.32205	3.41292e-05
UQCR10	0.152903	0.202136	0.189895	0.0832478
TMEM179B	0.176819	0.202173	0.0711957	0.581239
EPN1	0.143914	0.202333	-0.015713	0.88432
MBNL1	-0.145711	0.202499	-0.722902	6.68659e-36
SMIM14	0.125448	0.202621	0.822956	1.76753e-19
CAPZA1	-0.109099	0.202635	-0.758869	4.30942e-30
LINC00957	0.334414	0.202635	0.00311164	0.994269
FAM120C	0.17719	0.203446	-0.240133	0.0822483
RAD51C	-0.170791	0.2047	-0.208968	0.0251357
VPS28	0.14977	0.204796	0.351816	9.49561e-05
DNPH1	0.186717	0.204796	0.228583	0.161955
GORASP2	-0.138001	0.205556	-0.476664	3.64534e-15
IER3-AS1	0.442887	0.205556	0.920856	0.276331
GAMT	0.151081	0.205556	0.111854	0.414327
DHX9	-0.0958173	0.205974	-0.430404	2.79967e-16
CSRP1	0.0971058	0.205974	-0.27213	1.17616e-05
STRBP	0.114184	0.205974	-0.375371	0.000374501
ODAD4	0.467233	0.205974	0.406711	0.678142
IRF2BP2	0.115993	0.205985	0.442234	7.3084e-10
COMT	0.129552	0.208071	0.061837	0.653705
CDC27	-0.133156	0.208512	-0.625342	4.50386e-21
SLC45A3	-0.301305	0.208512	-0.417803	0.00380935
ACKR3	0.119876	0.208631	2.09224	6.58035e-23
RPS12	-0.111408	0.20907	-0.577331	2.273e-17
PSAT1	-0.0968181	0.20907	-0.548341	4.11845e-14
CAPZB	-0.137212	0.20907	-0.319736	2.00334e-08
PDXK	-0.109462	0.20907	-0.11307	0.0605371
SURF1	0.160868	0.209088	-0.027013	0.903472
SYNGR3	0.774411	0.209239	-0.849952	0.131614
FN1	-0.147655	0.209826	0.641286	2.01361e-37
PRKCD	0.146369	0.209826	0.282089	0.000877945
EEF2	0.117535	0.209826	-0.141766	0.0174004
KBTBD7	0.193183	0.209826	0.422525	0.0229609
ATPAF2	0.181616	0.209826	0.117583	0.633339
DHRS13	0.229943	0.209826	0.116709	0.844383
PCDHB14	0.304813	0.209902	0.629273	0.0222901
CDS1	0.14529	0.210872	0.572804	1.02266e-05
ZRANB2	-0.159988	0.210872	-0.195606	0.029143
ALMS1	-0.248958	0.210872	-0.0864281	0.31356
PIGP	0.175826	0.211927	-0.0245175	0.899705
PUS7	-0.187625	0.211972	-0.379405	2.36938e-06
TRAP1	0.108836	0.212182	-0.230765	0.00155273
ST14	-0.132147	0.212182	-0.0129893	0.983277
LEMD3	-0.158019	0.213969	0.0473953	0.686328
SRRT	-0.110201	0.214565	-0.254968	9.02251e-06
KIFBP	0.127219	0.214565	-0.301142	7.20714e-05
ANKRD18A	-0.415676	0.214565	-0.244815	0.303231
SLC35A5	-0.114825	0.214797	-0.662735	1.89087e-13
COPS8	0.124933	0.214967	0.121648	0.128401
ZNF429	0.277676	0.214967	0.548362	0.132822
ADA2	-0.372929	0.215347	3.11573	9
SRSF10	-0.128574	0.215505	-0.259097	4.68125e-05
DNAAF5	0.14232	0.215994	0.061621	0.515885
MAP2K3	0.118348	0.2166	-0.235493	0.00139596
NAA50	-0.102557	0.216816	-0.590655	3.66871e-29
FANCB	-0.475063	0.216816	-0.83177	4.45528e-15
NSMAF	-0.176139	0.216816	-0.72631	3.5002e-11
STAG1	-0.220755	0.216816	-0.406442	1.44031e-06
AHCY	0.0943307	0.216816	-0.125459	0.0133973
SNHG7	-0.375441	0.216816	-0.353945	0.0743553
MAN2A2	-0.217482	0.216816	-0.0760997	0.467926
GPR137C	0.482911	0.216914	0.981021	6.9196e-12
ARHGEF18	0.145304	0.218808	0.275917	0.000141767
SLC44A4	0.330783	0.218808	1.42702	0.225463
TMEM120A	0.218951	0.218808	0.0458487	0.796493
FDXR	-0.193119	0.219387	-0.0689716	0.72904
GNPTG	0.170914	0.22074	0.550651	3.04313e-07
GINS3	-0.293351	0.22209	-0.763204	5.35999e-12
SPRYD4	-0.137871	0.22209	-0.269934	0.0754973
CDIPT	0.143395	0.22209	0.103295	0.305341
TECPR1	0.19901	0.222189	0.537668	3.73795e-08
CROT	-0.276205	0.222852	-0.0851258	0.517214
JAK1	-0.514892	0.223222	0.134989	0.0761463
PHACTR4	-0.184586	0.223707	-0.380088	1.6532e-06
GPR37L1	0.588352	0.223707	0.618302	9
PKNOX1	0.182475	0.224013	-0.0938257	0.435342
TRPV6	-0.21463	0.224178	-0.324313	9
OPRK1	-0.72749	0.224527
TAF10	0.15631	0.22486	-0.111729	0.463865
KMT5A	-0.134135	0.226865	-0.317913	4.123e-05
SNURF	0.585711	0.226865	0.260141	0.608194
LRP10	0.130509	0.227732	0.241605	6.29925e-06
MXD3	-0.358825	0.227936	-0.0191273	0.945456
EZR	0.129303	0.228686	-0.0878766	0.133041
EIF3I	0.0916034	0.228934	-0.24975	9.94802e-08
MRPL20	0.116195	0.229006	-0.110581	0.224622
MT-ND6	-0.142796	0.229446	0.627914	2.00832e-10
EXOSC8	-0.193747	0.230054	-0.622583	5.38903e-12
IL18BP	-0.649446	0.230774	0.172149	0.477705
YIPF6	-0.131168	0.231129	-0.451923	3.16722e-10
LRRC61	0.19679	0.231575	-0.587964	0.0241845
SNHG1	-0.497154	0.231792	-0.641109	4.97336e-18
SRF	-0.175824	0.231872	-0.606531	7.06112e-14
RAB7A	0.104159	0.231914	-0.0260372	0.729332
SEPSECS-AS1	0.435393	0.231959	0.184697	0.648942
NUDT22	0.197138	0.232044	0.0678969	0.625004
VAMP7	0.124555	0.234929	-0.513941	1.68101e-11
RASSF6	0.747139	0.234929	1.28554	2.87769e-05
GIGYF1	-0.255849	0.234929	0.0503929	0.683059
PYCR1	-0.114783	0.235068	-0.406216	8.25789e-09
LAMA5	0.120428	0.235068	0.406893	5.55201e-06
SLC44A1	-0.141975	0.235068	0.147744	0.0860898
CEP85	-0.263837	0.235595	-0.526043	2.13819e-12
PEX10	-0.151254	0.235595	-0.13418	0.162588
PFKFB4	0.280238	0.235892	0.97024	6.70986e-60
PRPF3	-0.208169	0.236124	-0.105252	0.223596
SNHG4	-0.241645	0.236891	-0.673133	3.74967e-07
LGALS8	0.171849	0.236891	-0.226234	0.0373879
NUDT16L1	0.144745	0.236891	0.25176	0.0428736
TESK2	0.225059	0.236891	0.267331	0.265079
ARHGAP45	0.207475	0.237578	0.595943	5.08803e-09
BORA	-0.694306	0.238165	-0.942006	3.48295e-12
CYB5D1	-0.152508	0.238428	-0.281059	0.000795096
OGFRL1	-0.128514	0.238628	-0.337637	0.00186264
ARHGAP42	-0.347735	0.238628	0.218955	0.0661275
CCNY	0.141675	0.238628	0.0709941	0.217228
GNB2	0.122578	0.238628	0.0504259	0.527219
TRIR	0.139554	0.238628	0.0269974	0.846232
CRY2	0.242888	0.238763	0.604019	4.4248e-09
RHNO1	-0.176133	0.239062	-0.693949	2.05629e-11
FUBP1	-0.127642	0.239083	-0.372001	1.79175e-05
EFNB2	0.222473	0.239694	0.111471	0.243139
TMEM109	-0.129832	0.240076	-0.631464	6.1803e-18
XRCC2	-0.273784	0.240076	-0.650277	9.72458e-14
IVD	0.105163	0.240076	0.169973	0.0213
NUDC	0.120048	0.241519	-0.147032	0.00826354
CCDC18	-0.369428	0.24162	-0.295098	0.00544621
GPX4	0.121534	0.241675	0.387621	9.98655e-08
DIMT1	-0.149424	0.242186	-0.458012	3.72294e-09
XGY2	-0.346905	0.242186
VASH1	-0.312925	0.242375	0.171621	0.183245
SNRPN	0.125247	0.242775	0.218988	0.00152779
CDK5RAP2	-0.160848	0.242775	-0.212166	0.00599628
MACIR	0.127438	0.242775	0.022225	0.867882
CAMK2N2	0.600037	0.243012	1.13853	1.89582e-09
PCDH1	0.178609	0.243245	0.824426	2.01401e-10
FGF13	0.245592	0.243641	1.28032	2.32246e-07
AEN	-0.17404	0.243817	-0.469352	4.37009e-12
DOCK4	0.268529	0.243817	-0.384596	1.84775e-08
CLDND1	-0.145721	0.243817	-0.206837	0.0333001
FAM83H	0.113321	0.244073	0.443938	3.78154e-06
DBF4	-0.217212	0.244858	-0.835591	3.01283e-25
DTYMK	-0.215051	0.244858	-0.343942	4.18667e-05
LINC02035	-0.317334	0.244858	0.279684	0.0750687
STK17B	-0.263379	0.244858	-0.186056	0.0760722
ZFP36L1	0.136644	0.245295	0.911652	2.05337e-61
LTBP3	0.125015	0.24535	0.139091	0.197834
BIK	0.288414	0.245859	1.00843	0.00247959
FAM131B	0.620036	0.246118	0.345566	0.000355268
MON1A	0.254247	0.246248	-0.0207972	0.899814
UCHL5	-0.138866	0.246264	-0.546614	4.66166e-11
TRIM23	0.178067	0.246264	0.370466	0.0619125
HMGCL	0.16742	0.246432	0.490986	2.10874e-07
FCSK	0.15701	0.246432	0.58076	0.00207988
AHDC1	0.155667	0.246432	0.256355	0.0107318
TLE5	0.11679	0.246432	0.170302	0.0121092
NMRAL1	0.128518	0.246432	0.184501	0.0922977
TOP1MT	0.157773	0.246432	-0.104784	0.263822
COX6C	0.128794	0.246432	0.0529188	0.625004
NAPEPLD	-0.170481	0.246432	0.0603051	0.656101
EIF5	-0.0882839	0.246472	-0.559085	1.11131e-25
POP1	-0.216842	0.246472	-0.697762	8.752e-24
TENT4A	-0.193108	0.246472	-0.183411	0.0251276
SCO1	-0.125785	0.246712	-0.709892	2.10604e-19
FBXW5	0.168774	0.246712	0.471786	5.21794e-09
ZDHHC8	-0.237754	0.246712	-0.577813	4.37739e-08
NPIPB5	-0.280666	0.246712	0.302846	0.00266203
RAD9A	-0.341974	0.246712	-0.194809	0.210202
GGCT	-0.112174	0.246712	0.0470031	0.617667
CECR2	-0.402006	0.246712
RBBP8	-0.160303	0.247484	-0.252748	0.00256957
OSBPL2	0.141289	0.247576	0.189851	0.00863288
PRKD3	-0.155913	0.248795	-0.217865	0.00615379
GABRE	-0.791107	0.249622	-1.98249	9
BDP1	-0.136397	0.250168	-0.381114	8.96017e-07
RPLP0P2	0.495062	0.250168	0.972292	0.0346507
PPP1CB	0.0971801	0.250168	0.115301	0.201016
RXRA	0.101816	0.250712	0.0611239	0.657867
PODXL	-0.134969	0.250794	0.527851	2.14935e-19
TAP2	-0.148058	0.250794	-0.145113	0.0393383
CEBPA	0.143292	0.250794	-0.56109	0.36223
GABBR1	-0.587999	0.250794	-0.106268	0.676046
SEMA4A	0.149266	0.250794	-0.0432509	9
STAT5B	-0.158416	0.251585
TUBGCP2	0.123507	0.252721	0.110673	0.100145
GOLGA6L9	-0.473455	0.252721	0.00904592	0.972522
C19orf53	0.141312	0.252796	0.0336325	0.755075
LINC02967	0.170508	0.255153	1.01152	9
COL7A1	-0.774017	0.255466	1.09026	0.00145214
LAGE3	0.182302	0.255635	0.226002	0.107586
PKD2	-0.182435	0.256761	0.120116	0.269815
CORO1B	0.132108	0.257573	0.146493	0.0581705
PDXDC2P-NPIPB14P	-0.528374	0.257573	-0.0259486	0.9561
PTPN13	-0.154314	0.258213	0.441384	8.85665e-08
CMTM6	-0.110342	0.258213	-0.405278	1.16833e-07
PEDS1-UBE2V1	-0.952414	0.258213	-1.02018	1.07996e-05
TAF12	-0.169221	0.258213	-0.466998	5.30617e-05
SYNRG	0.148424	0.258249	0.205932	0.0456237
KRT80	0.415229	0.258291	-0.50187	3.99699e-11
VPS33A	0.162428	0.258291	-0.0194685	0.874212
CASP3	-0.166567	0.258466	-0.406169	1.61181e-05
PNKP	-0.241474	0.258466	-0.0648329	0.6477
NKD1	-0.263014	0.258705	-0.121555	9
DYRK3	0.177079	0.258922	-0.15015	0.0590621
CARS2	0.170728	0.259138	0.0598931	0.620838
GTF3C6	0.129454	0.259565	-0.410864	8.38672e-06
MAGOHB	-0.228594	0.259945	-0.473083	5.65972e-05
BIN1	0.142111	0.259945	-0.170647	0.0707728
CD46	-0.129951	0.260046	-0.215187	0.00446538
TMED4	0.111496	0.261186	0.333797	4.90546e-08
SCAMP5	0.243637	0.261186	0.474455	5.65671e-05
CXXC1	-0.165043	0.261186	-0.100046	0.417659
TCIRG1	0.211174	0.261998	0.733363	1.04153e-11
SGPP1	-0.136736	0.261998	-0.249214	0.00248315
GTF3C3	-0.147804	0.262229	-0.643832	1.60253e-20
ANG	-0.323206	0.262229	0.880457	0.000130244
APBB3	-0.326282	0.262229	0.222059	0.418011
SH3BP5-AS1	-0.512133	0.262229	0.18904	0.558973
MACROD2	0.673512	0.262506	0.515217	0.191106
SIRT2	0.1366	0.263393	0.267314	0.0053342
GLRX	0.332075	0.263546	0.310734	1.9018e-05
IFT80	-0.163909	0.263656	0.105923	0.439236
CAPN1	0.1043	0.263685	-0.131844	0.0397465
WWP1	0.0998474	0.263726	0.0077652	0.93537
ATP6V0E1	-0.11989	0.264085	-0.749283	6.67495e-38
MGME1	-0.158384	0.264085	-0.123272	0.25989
INPP5A	0.140161	0.264085	0.0200433	0.888657
E2F4	-0.169436	0.264306	-0.391631	8.89065e-08
LINC00662	0.18427	0.264545	-0.0319818	0.862743
FAXDC2	0.315312	0.264545	1.0874	9
SLC5A6	-0.144401	0.265254	-0.416717	1.89582e-09
EGLN2	0.197484	0.265254	0.242631	0.0073374
CRTC3	-0.226	0.265254	-0.141312	0.187181
SESN1	-0.127953	0.265254	0.217548	0.214409
TECR	0.127901	0.265254	0.0508999	0.534411
BAD	0.177965	0.265254	0.0698787	0.585325
TRIP13	-0.166568	0.265682	-0.60196	1.96276e-21
DDX1	-0.109337	0.265682	-0.441012	1.94004e-13
C18orf54	-0.382357	0.265682	-0.635675	6.24668e-10
NKIRAS1	-0.13319	0.265682	-0.402165	6.18039e-05
CCDC91	0.151339	0.265682	-0.395631	0.000757166
TKFC	0.106958	0.265682	-0.146473	0.222527
PPT1	-0.11624	0.265682	-0.110184	0.239712
DENND3-AS1	0.345841	0.265682	0.660854	0.245603
PNMA6B	0.33053	0.26578	-0.058593	9
SLC39A13	0.209952	0.266142	0.640092	1.13076e-10
ATOX1	0.127024	0.266142	0.465105	1.64457e-05
GAS6	0.197748	0.266154	0.708958	3.84352e-10
UBE2E2	0.141673	0.268005	-0.0123943	0.94513
ZDHHC9	0.112512	0.268318	0.451987	2.96937e-13
MAP3K3	-0.228561	0.268318	-0.398472	1.30466e-06
TLCD1	0.177178	0.268318	-0.367997	0.489804
MTHFD1L	-0.190715	0.268796	-0.334971	5.39978e-05
MIDN	0.116347	0.269138	0.690894	3.58723e-11
SLFN5	0.104286	0.269629	1.06922	6.35206e-37
PTPRR	-0.269252	0.269629	1.74544	1.17776e-06
MYH10	0.100207	0.269629	0.156697	0.0362
NDUFS2	0.0996477	0.269629	0.0831685	0.235196
OSBPL11	0.17982	0.269629	-0.10781	0.34191
BCAP31	0.109337	0.269629	-0.0550371	0.424281
LTO1	-0.236953	0.27014	-0.225375	0.0165039
STARD4-AS1	-0.556919	0.270289	0.702658	0.0052127
CDS2	0.147337	0.270795	0.317358	9.98655e-08
EPB41L1	0.1246	0.270795	0.226175	0.000529371
NT5DC3	-0.292356	0.270795	-0.211271	0.00986764
TEN1-CDK3	-0.680092	0.271533	-0.0981757	0.838959
SMYD3	0.190796	0.272143	0.00189842	0.991497
BDH1	-0.141104	0.272759	-0.546681	0.00213245
GRINA	0.109467	0.2732	0.226776	3.9739e-05
KRTCAP3	0.157869	0.27336	0.297566	9
TSN	-0.111637	0.274117	-0.693922	1.79932e-37
IFIH1	0.371533	0.274117	1.03754	5.48779e-14
POLR1C	-0.150963	0.274117	-0.211671	0.0145696
MIR99AHG	-0.280886	0.274117	1.03031	9
CEP170B	-0.139931	0.27416	0.116929	0.403385
BCAT2	0.140461	0.27416	0.103333	0.471736
SLC7A11	-0.133668	0.275529	-0.352305	7.56701e-06
KIF24	-0.379443	0.275529	-0.340515	0.0364192
POLD3	-0.216364	0.275529	-0.160446	0.10793
SLC29A1	-0.142838	0.276162	-0.658711	6.36036e-25
TRIM45	-0.250098	0.276162	0.405139	0.0197909
PLEKHB2	-0.100084	0.276466	-0.267958	2.9611e-06
ERGIC1	0.09531	0.276699	-0.216481	1.57554e-05
PRIM2	-0.23795	0.276716	-0.323296	0.00162425
IPMK	0.198333	0.277143	0.445358	2.35668e-06
CPSF7	-0.119649	0.277432	-0.331304	5.06719e-07
H3P6	0.283742	0.277432	0.205572	0.80761
HCG18	-0.161571	0.277508	-0.193155	0.00835187
ZNF239	-0.210241	0.27773	-0.524742	0.00631593
TMEM170A	0.158974	0.27773	0.246578	0.0652556
SULT1A3	-0.351088	0.278396	0.464858	0.13711
SDCCAG8	0.150882	0.278636	0.283155	0.0035835
MSH6	-0.141891	0.278905	-0.263858	2.59122e-05
LINC01003	0.264031	0.278905	0.458182	0.169943
NT5C2	-0.122061	0.278905	0.0687775	0.414511
ZNF225-AS1	0.750555	0.279498	0.595412	0.749679
WDR73	-0.194111	0.279833	0.0182856	0.912446
RPS28	0.116974	0.280049	0.305368	0.250499
PPP2CA-DT	0.30686	0.280049	0.917104	9
HAUS3	-0.215964	0.28027	-0.39965	0.000405118
SH3BP5	0.230843	0.280394	0.123881	0.18707
RIMBP3B	0.36718	0.280396	2.14783	9
CNOT9	-0.129167	0.28049	-0.32696	4.66034e-09
PLPBP	-0.187921	0.280671	-0.429988	3.85893e-08
PGAM1	0.115779	0.281338	-0.0970902	0.0396206
UBAP1L	-0.88711	0.281611	0.505007	0.489707
ALDH1L2	-0.329525	0.281611	-0.373864	0.560528
RPSAP58	-0.10277	0.282286	-0.382846	0.00554098
AFDN	-0.13697	0.282322	-0.201564	0.0240157
COL18A1	0.184333	0.282422	1.22731	2.41742e-71
LAMTOR2	0.140141	0.282422	0.350625	0.000127675
RAB11FIP1	0.130701	0.282422	0.2925	0.000962984
GCLC	-0.168605	0.282422	0.226425	0.00229106
SAMM50	0.110304	0.282422	0.0672541	0.441028
DDX21	-0.0868929	0.283975	-0.642352	8.24995e-33
FAF2	-0.10382	0.283975	-0.350509	7.74112e-10
BOD1	-0.14392	0.283975	-0.272115	2.51156e-05
ANKRD11	-0.0969215	0.283975	0.202575	0.00133712
PIDD1	-0.298342	0.283975	0.392555	0.0033904
SLC1A5	-0.145089	0.283975	-0.180679	0.0204932
BLZF1	0.142138	0.283975	0.209049	0.0455594
ACBD5	0.145203	0.283975	0.133825	0.226367
TARBP1	-0.205176	0.283975	-0.165678	0.322625
SCAMP1	0.128959	0.283975	-0.093819	0.393633
ADM2	-0.131242	0.283975	-0.335007	0.529531
GRB2	0.104065	0.283975	-0.0373627	0.593787
ZNF823	-0.302548	0.283975	-0.0533108	0.787714
UBXN6	0.137038	0.283975	0.0231364	0.853543
SI	0.243073	0.283975
GPR137	0.193209	0.284106	0.308541	0.00443478
SLK	-0.113433	0.285211	-0.218276	0.00223304
TBC1D8	0.162165	0.285393	0.493157	8.78997e-15
LARP4	0.122772	0.285393	-0.26779	0.000870516
FHIP2A	0.161668	0.285665	0.588634	1.55281e-09
TADA2A	-0.208842	0.285665	-0.545421	6.29744e-05
JMJD4	0.13452	0.285831	0.0836964	0.405433
D2HGDH	0.169893	0.287426	0.384873	0.00646291
SLPI	-0.648079	0.287474	1.53388	1.47337e-25
EHF	-0.106265	0.287474	1.22235	1.98869e-09
HCFC1R1	0.206918	0.287474	-0.178328	0.3811
CLPP	0.123641	0.288131	-0.0834759	0.461956
SPATA18	-0.157122	0.288131	0.757905	9
EIF4EBP3	0.153859	0.288131	4.70554	9
ACOX2	0.309931	0.288357	-0.828654	9.70438e-08
MVP-DT	-0.745098	0.288357	0.83925	0.115031
LGR4	-0.162016	0.288831	-0.133527	0.12918
TCTN1	0.127727	0.289126	0.328992	0.000288508
CEP70	0.13408	0.289132	-0.39313	0.00101707
KCTD20	-0.112165	0.289487	-0.270946	0.000167803
DGCR6L	0.151392	0.289487	0.344619	0.000482067
FBXW8	-0.15384	0.289487	0.0384333	0.782702
BTG1	0.163346	0.289779	0.247746	0.000537385
VPS51	0.130222	0.29041	-0.157461	0.187243
MRPL41	0.168408	0.290906	0.322565	0.0275323
IK	0.103032	0.291295	-0.142193	0.0430553
ZNF367	-0.216094	0.291295	0.0194044	0.887283
EVI5L	0.145375	0.291947	0.493133	1.79796e-08
RNF145	-0.118061	0.291947	-0.269457	0.000180701
FAM229A	-0.567548	0.291947	0.182953	0.76592
PTPN21	-0.238705	0.291947	-0.0199609	0.888811
H2BC4	0.350509	0.29225	1.04156	1.44177e-12
IPO11	-0.157735	0.292278	-0.508743	9.44273e-11
CWC25	-0.345111	0.292545	-0.253985	0.0726434
CTSV	-0.359138	0.293792	-0.486758	0.0103063
PHAX	0.129742	0.293792	-0.20677	0.0195353
AGAP6	-0.511797	0.293792	-0.0347769	0.845743
MYBPC1	-0.189432	0.293792
NEDD4L	0.224655	0.294	-0.395957	6.23897e-11
UNKL	0.206311	0.294148	1.00553	4.45528e-15
CERS1	0.173424	0.294148	0.148274	0.785768
ME1	0.112031	0.294269	-0.282385	0.00446486
NPTN	0.147725	0.295054	0.279468	1.74926e-05
TRAFD1	0.131239	0.295161	0.374891	4.8857e-08
SERINC3	0.0885088	0.295161	0.169027	0.00315077
TMEM184B	0.103719	0.295161	0.102345	0.193522
WDR76	-0.231285	0.295913	-0.371035	4.02251e-06
CMC2	-0.182387	0.295913	-0.375858	7.18573e-05
MOCOS	-0.136903	0.295913	-0.111471	0.407817
TMSB15A	-0.397005	0.295913	0.755519	9
FOXO3B	-0.290088	0.296192	-0.112195	0.636328
SLC35A4	-0.103343	0.296251	-0.281414	5.06433e-05
LSS	0.135347	0.296508	0.131872	0.0982822
RUNDC3A	0.583893	0.296508	0.845601	0.158327
BTBD7	0.133619	0.298827	-0.0165169	0.886793
SETD6	-0.190992	0.298985	-0.294936	0.114609
TUBB4B	-0.0990972	0.299201	-0.322877	1.18204e-07
SIVA1	-0.180836	0.299389	-0.18853	0.0873695
TMEM9B	0.152995	0.299393	-0.118313	0.183377
PRSS8	0.117202	0.299628	0.888558	0.344814
TMEM9	0.108323	0.29976	0.0537725	0.452752
FKBP14	-0.246405	0.299854	0.221276	0.0290661
ZNF649	-0.387659	0.299966	-0.375229	0.0231071
SERPIND1	0.500094	0.300005	1.11026	2.6179e-19
STX4	0.16749	0.300005	0.515362	1.60584e-09
UQCRQ	0.121139	0.300005	0.179464	0.144799
KPNA6	0.10938	0.300005	-0.0234819	0.780452
PDZD2	-0.4043	0.30002	0.53174	2.3344e-09
DYNC1H1	0.0880845	0.30002	-0.109803	0.0831507
USPL1	-0.229918	0.30002	-0.0264232	0.900843
ACAA1	0.127187	0.300748	0.0763544	0.442717
TSEN34	0.140963	0.301669	0.107441	0.228234
SDHAP1	-0.562977	0.301734	0.179251	0.579409
SDHAP1	-0.562977	0.301734	0.179251	0.579409
LPP-AS2	0.228223	0.301749	0.670158	0.0454735
RASSF1	-0.192631	0.301766	-0.108287	0.307599
SLC31A1	-0.116408	0.302109	0.031388	0.768521
PRKAR2A	0.110145	0.302839	-0.196905	0.00072106
RARG	-0.195458	0.303396	-0.876299	2.45519e-26
PPIL1	-0.167119	0.304064	-0.372406	2.42592e-06
INPP5B	-0.210092	0.304064	-0.681357	6.99476e-06
ZNF148	0.130035	0.304064	-0.262077	0.0035214
SRP54	0.116614	0.304064	-0.160514	0.0216848
MIR34AHG	-0.50142	0.304064	1.31145	0.0856847
STXBP1	0.119818	0.304064	0.0838098	0.305364
FBXL15	0.226113	0.304501	0.95529	3.51829e-06
CYCS	-0.105106	0.305838	-0.557063	3.331e-19
ANKLE2	-0.134939	0.306634	-0.0644652	0.359984
RPS27A	-0.127973	0.306716	-0.321481	1.33579e-10
COX7B	-0.115312	0.306716	-0.422017	1.28329e-08
PANX2	0.323733	0.306716	1.01015	2.01266e-08
ZFAND6	0.135299	0.306716	-0.0484952	0.685869
NIPSNAP2	-0.114868	0.306913	-0.821449	8.12312e-28
SNAPC3	0.151855	0.306913	0.0718793	0.53572
HADHA	0.0871899	0.306945	-0.203649	8.56153e-05
P2RY11	-0.314295	0.306945	0.59356	0.000993179
LINC00938	0.142504	0.306945	0.393798	0.0192272
TTC33	0.161988	0.306945	-0.000228496	0.998722
OCIAD2	0.137296	0.307322	0.405507	4.0497e-09
SSR3	-0.117172	0.307322	-0.359728	2.17501e-08
BACH1	-0.160223	0.307322	-0.259566	0.000574711
THOC1	-0.223927	0.307322	-0.288257	0.00175559
CSPP1	-0.248078	0.307322	-0.179327	0.11274
TWF2	0.131624	0.307322	-0.118356	0.132501
UBFD1	0.0946794	0.307322	-0.10988	0.147757
ARHGEF2	-0.132748	0.307322	-0.12825	0.201083
GCAT	0.189576	0.307322	0.164709	0.263626
COMMD4	-0.158515	0.307322	0.0176949	0.901007
LTBP2	0.364496	0.307661	0.652109	3.13811e-09
PSENEN	0.144489	0.307661	0.584446	3.71489e-07
JMJD8	0.125556	0.307661	-0.390957	9.63888e-05
PABPN1	-0.115756	0.307661	-0.160213	0.0208546
CISD3	0.114987	0.307661	-0.136959	0.295981
LRRC58	-0.0971039	0.307673	-0.907795	9.46721e-35
SNHG17	-0.270414	0.307673	-0.275227	0.0081474
FIS1	0.120501	0.307673	0.273238	0.0444168
MOGAT2	0.558181	0.307673	0.689532	9
LIMCH1	0.0891369	0.30885	0.547227	0.00264986
GSTK1	0.11223	0.309554	0.199452	0.02608
BLOC1S4	0.168387	0.310626	0.593302	9.26601e-05
CDK5RAP3	-0.132982	0.311049	0.334737	2.02889e-05
VWA1	0.144238	0.311308	-0.274657	0.313743
RAB1B	0.0971285	0.311308	0.0541885	0.428843
KCNQ1	0.363776	0.311308	-1.30365	9
ANKH	0.150025	0.311496	-0.0103657	0.958209
PRR14L	-0.136575	0.311987	-0.123511	0.286768
DLD	0.0856707	0.312393	-0.122419	0.0928395
RAMP1	0.143035	0.312837	0.329148	0.000849441
AASS	-0.182003	0.312837	-0.295216	0.621046
INTS10	-0.106544	0.312985	-0.358873	1.41994e-05
FAM215B	-0.680286	0.312985	-0.103103	0.907183
RPS4Y1	0.0876435	0.312985
CTDSP1	-0.137002	0.313751	-0.71199	2.49681e-24
PNN	-0.115417	0.31378	-0.27583	6.16643e-07
MSL2	-0.142711	0.313875	-0.460113	3.27838e-06
CALM2	-0.0944733	0.31476	-0.205978	0.00307863
DPCD	0.152657	0.314904	0.754595	1.28457e-13
NEDD4	-0.24303	0.315181	-0.780382	2.88451e-16
GLMP	0.167073	0.317207	0.825872	1.15933e-30
AXIN1	-0.159582	0.317207	-0.217695	0.0359231
TAPT1	-0.125221	0.31728	-0.400754	0.00505435
SLC35B2	-0.150235	0.317729	-0.204474	0.00667714
GIPC1	0.111449	0.317804	0.0323061	0.735304
NACA	0.0876474	0.318064	-0.276096	1.11627e-09
CDKN2C	-0.195111	0.318088	-0.490982	2.45263e-09
SYCE2	-0.428509	0.318088	-1.36435	0.0293039
ALG2	0.142314	0.318132	0.0451343	0.685013
UBXN2B	-0.13211	0.318326	-0.432535	0.000572085
MICOS13	0.148361	0.318402	0.286938	0.0120249
SNX5	-0.101631	0.318685	-0.369649	5.39216e-09
CHMP4B	0.121965	0.318987	0.367584	1.34993e-10
PPME1	-0.111921	0.319082	-0.686971	6.32515e-23
TBC1D7	0.20314	0.319082	0.380642	0.00075578
PCGF6	-0.273586	0.319082	-0.316388	0.0150384
SLC7A6OS	-0.194528	0.319082	-0.168729	0.146765
MYB	-0.531479	0.319082	0.435396	0.468995
MCM3AP-AS1	-0.24101	0.319572	-0.219005	0.321662
KPNB1	-0.0744929	0.319764	-0.448823	3.74062e-21
ARIH2	-0.134045	0.319764	-0.373412	1.06358e-11
MAP2K6	-0.163456	0.319764	-0.411917	3.1154e-06
PARP2	-0.144651	0.319764	-0.350862	5.20745e-05
GALNT2	0.08738	0.319764	0.208007	7.74452e-05
NLK	0.198702	0.319764	0.237505	0.0274023
SMAD1	0.146016	0.319764	-0.223259	0.0492212
RHOC	0.101292	0.319764	-0.0849537	0.226063
CFAP251	0.37514	0.319764	0.501956	0.227489
RABL6	0.108455	0.319764	0.0442315	0.680091
ABCB9	-0.274433	0.319764	-0.0552623	0.798562
CTBP1	-0.102241	0.319764	-0.0263408	0.799063
UNG	-0.109867	0.320239	-0.223985	0.000129188
MRPL23	0.157047	0.321737	0.0694853	0.663739
YBX3	0.0992838	0.322066	0.194851	0.0088903
PAF1	0.112201	0.322066	0.00902284	0.939811
BCL3	0.344733	0.322651	0.283546	0.0638803
DNM1	-0.619656	0.322827	-0.38082	0.000577905
IFITM3	0.183889	0.323547	-0.0895063	0.347646
RAB9A	0.186095	0.323995	0.0939359	0.472798
ATP6V0B	0.10055	0.32502	0.206926	0.00533485
RARA-AS1	0.43615	0.325344	-0.312653	0.697627
NEDD1	-0.146643	0.325526	-0.453614	3.14048e-09
SNN	0.130776	0.325637	0.562499	1.11786e-08
STT3B	-0.0897397	0.325637	-0.16058	0.018632
CDT1	-0.152136	0.325637	-0.155097	0.248913
TCEA1	-0.0915966	0.326203	-0.555197	1.80516e-12
ZDHHC7	0.106089	0.326203	0.305655	6.16435e-06
ZNF551	-0.232928	0.326203	-0.406486	2.24245e-05
NSMF	0.1413	0.326203	0.29092	0.0011901
EIF5B	0.107045	0.326203	-0.216998	0.00211811
GATD1	0.158452	0.326203	0.247657	0.00731398
ATP13A1	0.10325	0.326203	0.162381	0.0475745
C11orf68	0.142196	0.326203	-0.128329	0.126719
TMBIM1	0.10149	0.326203	0.100708	0.27262
CASZ1	0.118543	0.326203	-0.199257	0.407882
MAP7	0.11214	0.326203	0.0734037	0.644104
POLR2J4	-0.483987	0.326203	0.035886	0.943898
TTC21B	-0.205745	0.32656	-0.521786	2.54842e-09
ZFP36L2	-0.168324	0.327488	-0.622289	5.0621e-16
IDH3B	0.125203	0.327488	-0.15892	0.0140728
GPS1	0.12502	0.327488	-0.0740402	0.324722
DNAJB4	0.203571	0.327897	0.493876	0.00104377
IRF2	0.240844	0.328569	0.255184	0.0796258
PWWP3A	-0.164528	0.328569	-0.202666	0.104949
LYRM9	-0.269611	0.328738	1.05027	0.196924
HSDL1	0.125256	0.328738	0.0863905	0.415184
PI4KB	0.109969	0.328806	0.177498	0.0018367
N4BP2L2	-0.149182	0.328807	-0.260798	0.00669
SPOCK1	0.340244	0.32926	0.695872	2.93129e-26
VPS4A	0.0994012	0.329585	-0.132412	0.104202
FAM217B	-0.178065	0.329653	-0.470075	1.08142e-08
GARIN5A	0.322522	0.330238	1.11263	0.00970578
KATNIP	-0.155429	0.330238	0.276613	0.0165158
SYN2	0.359604	0.330238	-0.772807	0.340011
STEAP2	-0.102701	0.330238	0.120209	0.444523
FBXO10	-0.231084	0.33064	-0.251499	0.180478
WNT10B	0.257301	0.331099	-0.547476	0.102527
ZNF414	0.225337	0.331099	0.0460682	0.850661
ABCA2	0.0914735	0.331995	0.629836	1.91601e-09
JMY	0.135823	0.332135	0.186244	0.255325
GALNT18	0.187915	0.333098	0.561708	6.5437e-14
DUXAP9	-0.131425	0.333352	-0.29424	0.00461036
SRSF5	-0.100771	0.333579	-0.10522	0.0956661
DDX3X	-0.0945784	0.333699	-0.152758	0.0141211
FKBP8	0.10582	0.334206	0.300558	4.4222e-06
SLC39A4	0.166589	0.334206	0.491161	7.59695e-05
OSTF1	0.161523	0.334206	0.418022	0.00063248
TRA2A	-0.13115	0.334206	-0.285268	0.000986141
STK36	-0.199309	0.334206	0.119363	0.380078
TCEANC2	-0.181564	0.334206	-0.0848663	0.585325
IPO4	-0.102081	0.334355	-0.34694	1.0013e-07
ALKBH5	0.109043	0.334355	0.233961	0.000624068
SZT2	-0.166744	0.334355	0.178863	0.0656391
NDUFA3	0.178976	0.334355	0.259319	0.0917286
AMFR	0.113906	0.334355	-0.0975469	0.250745
CYP2J2	0.149234	0.334355	0.691846	0.41216
MAGED4B	-0.192372	0.334619	0.244844	0.0814959
WBP11	-0.116296	0.335289	-0.807763	8.32549e-36
CSTB	0.113548	0.336417	0.143239	0.0540409
NDE1	-0.203165	0.336417	-0.079642	0.492663
ZNF326	-0.178358	0.336429	-0.36141	8.20375e-05
ADAM8	-0.590233	0.336604	1.28566	2.12966e-76
CHD2	-0.10492	0.336604	0.189259	0.00328772
CLCN2	-0.20463	0.336604	0.302469	0.0200456
IFT20	0.219546	0.336604	0.189252	0.178745
CUL2	-0.127058	0.337164	-0.575202	6.27292e-22
DCTN1	0.0939705	0.337164	-0.216368	2.7825e-05
NPDC1	0.141093	0.337164	0.445478	9.94811e-05
RUVBL1	0.0976194	0.337164	-0.246798	0.000240831
GSTO1	-0.157948	0.337164	-0.261534	0.00352764
METTL15	0.160618	0.337164	0.0373449	0.824209
AJUBA	-0.147874	0.337186	-0.240796	1.91232e-05
RDM1	-0.301815	0.337186	-0.00440698	0.99334
MARF1	0.113866	0.337237	0.231849	0.00525619
ENPP4	0.177208	0.337814	0.154464	0.296572
PPARGC1A	0.471306	0.337814	0.886767	9
DUS3L	-0.198398	0.339004	-0.247421	0.0252445
SLC37A4	-0.190966	0.339004	-0.229479	0.0770242
SLC9A3	0.154457	0.339004	0.0791193	0.769116
FOXJ2	-0.146114	0.339259	-0.406884	9.6948e-05
ZSWIM8	0.136122	0.339456	0.755265	3.55944e-41
VHL	0.121044	0.339456	0.442625	9.31366e-12
YPEL1	-0.371826	0.339456	-1.33862	5.14368e-06
RP2	0.168967	0.339456	0.371382	8.04411e-06
CEP44	-0.241157	0.339456	-0.648388	3.12239e-05
SHMT1	-0.102247	0.339456	-0.270218	0.00611045
CADPS2	-0.223102	0.339456	-0.26649	0.149182
MBTPS1-DT	0.284817	0.339456	0.720374	0.387025
RBM25	-0.131059	0.339456	-0.0517774	0.541741
PSMC3	-0.106836	0.339703	-0.367641	2.17427e-13
TMEM65	0.139017	0.340245	0.035197	0.766756
GPAM	-0.139534	0.340565	-0.088875	0.464377
ZNF365	0.260024	0.34076	-0.199341	0.028439
PEF1	-0.142668	0.340826	-0.674197	1.97966e-19
ULBP3	-0.23454	0.340877	-0.570238	7.868e-08
TVP23B	0.120976	0.340877	0.246972	0.0108258
NDUFAF5	-0.216654	0.340877	-0.297936	0.0305872
KDELR1	0.122233	0.340877	-0.107232	0.13138
ZNF709	-0.465846	0.340877	-0.250408	0.263626
IDH1	-0.070433	0.340877	-0.0578207	0.519507
TMEM116	0.110319	0.340877	-0.0847172	0.803763
ABCE1	-0.0888969	0.341429	-0.54537	3.27996e-19
CDC42EP1	0.138916	0.342363	-0.385936	1.23141e-05
STAT1	0.0967733	0.342559	0.242945	0.000135387
TAF13	0.146491	0.342559	-0.256222	0.00224319
RMI2	-0.189684	0.342559	-0.261292	0.114015
MCFD2	-0.13412	0.342625	-0.28963	4.45685e-06
ARL2	0.133737	0.342692	0.0691427	0.541741
AHNAK2	0.319049	0.343115	0.738799	3.24532e-36
HMGN4	-0.126722	0.343115	-0.713352	5.36117e-30
RCC1	-0.100372	0.343115	-0.499901	2.08794e-21
GNL3	-0.100327	0.343115	-0.508239	3.14135e-18
CBX3	-0.0861573	0.343115	-0.471176	2.24773e-15
ZNF862	-0.196344	0.343115	0.527834	0.000393379
PAK4	0.11005	0.343115	-0.243534	0.0094307
F8A1	0.166478	0.343115	0.200519	0.100631
[truncated: 21,135 more rows]
