# Supplementary material for: Transcriptional profiling clarifies a program of enzalutamide extreme non-response in lethal prostate cancer
Source: NPJ Precis Oncol. 2025 Jul 7;9:223. doi: 10.1038/s41698-025-01002-8 (PMC12234718; doi:10.1038/s41698-025-01002-8)
Supplement: Supplementary file 8 — Supplementary Data7 [file 41698_2025_1002_MOESM8_ESM.xlsx]

## Sheet: Sheet1
Supplementary Data 7
Taqman assays
Gene	Assay ID
ACTB	Hs99999903_m1
ASPM	Hs00411505_m1
DLGAP5	Hs00207323_m1
KIF18A	Hs01015428_m1
CDC20	Hs00426680_m1
